# Supplementary material for: Effect of lipid-lowering therapies on flow-mediated dilation in patients: A systematic review and meta-analysis of clinical randomized controlled trials
Source: PLoS One. 2025 Jun 3;20(6):e0323210. doi: 10.1371/journal.pone.0323210 (PMC12132984; doi:10.1371/journal.pone.0323210)
Supplement: S2 File — (XLSX) [file pone.0323210.s002.xlsx]

## Sheet: Sheet1
NO.	Title	Journal	Volum/Issue/Page	Excluded Reason
1	Antihypertensive effect of rosuvastatin in normocholesterolemic hypertensive patients and its association with flow mediated dilation and oxidative stress	Indian Heart Journal	https://www.embase.com/search/results?subaction=viewrecord&id=L71808595&from=export	Using other drugs in combination
2	Statin therapy does not significantly alter microvascular function in uncomplicated hypertension	Journal for Vascular Ultrasound	DOI: 10.1177/154431671704100202	Non-RCTs
3	Effects of simvastatin/ezetimibe on microparticles, endothelial progenitor cells and platelet aggregation in subjects with coronary heart disease under antiplatelet therapy	Braz J Med Biol Res	DOI: 10.1590/1414-431x20143628	No available data
4	The effects of treatment with atorvastatin versus rosuvastatin on endothelial dysfunction in patients with hyperlipidaemia	Cardiovasc J Afr	DOI: 10.5830/cvja-2018-008	Using other drugs in combination
5	The Effects of Atorvastatin and Rosuvastatin Treatment on Endothelial Dysfunction Among Patients with Hyperlipidemia	American Journal of Cardiology	DOI: 10.1016/j.amjcard.2017.03.126	Duplicate record
6	Effect of Evolocumab in Patients with Chronic Limb-Threatening Ischemia	Cardiovasc. Revasc. Med.	DOI: 10.1016/j.carrev.2024.04.156	Non-RCTs
7	500.3 Effect of Evolocumab in Patients with Chronic Limb Threatening Ischemia	JACC: Cardiovascular Interventions	DOI: 10.1016/j.jcin.2024.01.209	No available data
8	Endothelial function improvement in patients with familial hypercholesterolemia receiving PCSK-9 inhibitors on top of maximally tolerated lipid lowering therapy	Thromb Res	DOI: 10.1016/j.thromres.2020.07.049	Non-RCTs
9	Marine N-3 fatty acid supplementation reduces plasma triglycerides and improves flow mediated dilatation in renal transplant recipients	Nephrology Dialysis Transplantation	DOI: 10.1093/ndt/gfy104.SP744	Others
10	Effect of Combination Therapy of Ezetimibe and Atorvastatin on Remnant Lipoprotein Versus Double Atorvastatin Dose in Egyptian Diabetic Patients	Journal of Clinical Pharmacology	DOI: 10.1002/jcph.976	No available data
11	Effects of Simvastatin on Augmentation Index Are Transient: Outcomes From a Randomized Controlled Trial	J Am Heart Assoc	DOI: 10.1161/jaha.118.009792	No available data
12	Multiple effect of simvastatin on vascular endothelium of hypercholesterolemia patients	Beijing da xue xue bao. Yi xue ban = Journal of Peking University. Health sciences	https://www.embase.com/search/results?subaction=viewrecord&id=L605940539&from=export	No available data
13	The highest dose of pitavastatin significantly decreased inflammatory cytokines and coronary neointimal hyperplasia during the 12-month follow-up in type 2 diabetic patients	Atherosclerosis	DOI: 10.1016/j.atherosclerosis.2023.06.611	Using other drugs in combination
14	Statin administration improves vascular function in heart failure with preserved ejection fraction	Journal of Applied Physiology	DOI: 10.1152/japplphysiol.00775.2023	Reports not retrieved
15	Impact of oxidized low density lipoprotein cholesterol under ezetimibe or rosuvastatin therapy on endothelial function	Journal of the American College of Cardiology	DOI: 10.1016/S0735-1097(11)61433-2	Using other drugs in combination
16	The effect of simvastatin-fenofibrate combination therapy on endothelial function in the subjects with metabolic syndrome	(Janczura M.) Faculty Of Health Sciences, Jagiellonian University School of Medicine, Kraków, Poland	DOI: 10.1016/j.atherosclerosis.2024.118085	Using other drugs in combination
17	Effect of Rosuvastatin on Cholesterol Efflux Capacity and Endothelial Function in Type 2 Diabetes Mellitus and Dyslipidemia	Circ J	DOI: 10.1253/circj.CJ-17-0411	Non-RCTs
18	Moderate-dose atorvastatin improves arterial endothelial function in patients with angina pectoris and normal coronary angiogram: A pilot study	European Journal of Preventive Cardiology	https://www.embase.com/search/results?subaction=viewrecord&id=L623020870&from=export	Non-RCTs
19	PCSK-9-inhibitor therapy improves endothelial function in high-risk patients with cardiovascular disease	European Respiratory Journal	DOI: 10.1093/eurheartj/ehac544.2674	Duplicate record
20	Evolocumab Alters Vascular Function in Patients With Cardiovascular Disease	Circulation	DOI: 10.1161/circ.146.suppl_1.13958	No available data
21	Docosahexaenoic Acid with a Statin and Endothelial Function in Patients with Coronary Artery Disease	Journal of Atherosclerosis and Thrombosis	WOS:000354953300002	Reports not retrieved
22	Comparative study between high-dose fluvastatin and lowdose fluvastatin and ezetimibe with regard to the effect on endothelial function in diabetic patients	Endocrine Journal	DOI: 10.1507/endocrj.K10E-289	Using other drugs in combination
23	Rosuvastatin does not affect fasting glucose, insulin resistance, or adiponectin in patients with mild to moderate hypertension	Chonnam Med J	DOI: 10.4068/cmj.2013.49.1.31	Non-RCTs
24	Significant differential vascular and metabolic effects of simvastatin combined with ezetimibe and simvastatin alone in patients with hypercholesterolemia	Atherosclerosis	https://www.embase.com/search/results?subaction=viewrecord&id=L71970666&from=export	Using other drugs in combination
25	Vascular and metabolic effects of ezetimibe depend on dosages of simvastatin in patients with hypercholesterolemia	Journal of Hypertension	DOI: 10.1097/01.hjh.0000469802.64737.2e	Using other drugs in combination
26	Rosuvastatin dose-dependently improves flow-mediated dilation, but reduces adiponectin levels and insulin sensitivity in hypercholesterolemic patients	International Journal of Cardiology	10.1016/j.ijcard.2016.08.051	Duplicate record
27	Significant differential metabolic effects of rosuvastatin and pravastatin in hypercholesterolemic patients	European Journal of Cardiovascular Prevention and Rehabilitation	DOI: 10.1177/1741826711407001	Using other drugs in combination
28	Atorvastatin Treatment Improves Myocardial and Peripheral Blood Flow in Familial Hypercholesterolemia Subjects without Evidence of Coronary Atherosclerosis	Echocardiography-a Journal of Cardiovascular Ultrasound and Allied Techniques	DOI: 10.1111/j.1540-8175.2012.01810.x	No available data
29	Predictors of functional and morphological arterial wall properties in patients with increased lipoprotein (a) before and after treatment with proprotein convertase subtilisin-kexin type 9 inhibitors	Cardiovasc Ultrasound	DOI: 10.1016/j.atherosclerosis.2024.118093	Duplicate record
30	Daily therapy with rosuvastatin does not provide protection from ischemia-reperfusion injury in humans	European Heart Journal	DOI: 10.1093/eurheartj/ehr323	Using other drugs in combination
31	Subtherapeutic, low-dose fluvastatin improves functional and morphological arterial wall properties in apparently healthy, middle-aged males--a pilot study	Atherosclerosis	DOI: 10.1016/j.atherosclerosis.2010.12.041	No available data
32	The acute impact of high-dose lipid-lowering treatment on endothelial progenitor cells in patients with coronary artery disease-The REMEDY-EPC early substudy	Plos One	DOI: 10.1371/journal.pone.0172800	Using other drugs in combination
33	EFFECTS OF PCSK-9 INHBITORS ON ARTERIAL STRUCTURE AND FUNCTION: PRELIMINARY RESULTS	Conference Abstract	DOI: 10.1097/01.hjh.0000942220.02590.9f	Reports not retrieved
34	Arterial function in familial combined hyperlipidemia: Effect of rosuvastatin	European Heart Journal	DOI: 10.1093/eurheartj/ehs284	Non-RCTs
35	Improved endothelial function after short-term therapy with evolocumab	Journal of Clinical Lipidology	DOI: 10.1016/j.jacl.2018.02.004	Non-RCTs
36	Simvastatin reduces sympathetic outflow and augments endothelium-independent dilation in non-hyperlipidaemic primary hypertension	Heart	DOI: 10.1136/heartjnl-2012-302980	Non-RCTs
37	The differential effect of statins on oxidative stress and endothelial function: atorvastatin versus pravastatin	J Clin Lipidol	DOI: 10.1016/j.jacl.2011.08.006	Using other drugs in combination
38	A comparison of the efficacy of combined ezetimibe and statin therapy with doubling of statin dose in patients with remnant lipoproteinemia on previous statin therapy	J Cardiol	DOI: 10.1016/j.jjcc.2012.02.005	Non-RCTs
39	Ezetimibe improves endothelial function and inhibits Rho-kinase activity associated with inhibition of cholesterol absorption in humans	Circ J	DOI: 10.1253/circj.cj-12-0331	Non-RCTs
40	Statin therapy and outcome in Takotsubo syndrome patients: Results from the multicenter international GEIST registry	Atherosclerosis	DOI: 10.1016/j.atherosclerosis.2023.117421	Others
41	Effects of atorvastatin treatment on endothelial function and inflammatory status in ischemic heart failure patients: The impact of renal function	Journal of the American College of Cardiology	https://www.embase.com/search/results?subaction=viewrecord&id=L71834019&from=export	Non-RCTs
42	Dose dependent effects of atorvastatin treatment on arterial wall properties and inflammatory process in ischemic heart failure	European Journal of Heart Failure, Supplement	DOI: 10.1093/eurjhf/hss017	Non-RCTs
43	Favorable effects of high dose atorvastatin treatment on arterial wall properties and inflammatory process in ischemic heart failure	Journal of the American College of Cardiology	DOI: 10.1016/S0735-1097(12)62125-1	Non-RCTs
44	Effects of atorvastatin treatment on endothelial progenitor cells and vascular function in ischemic heart failure	Journal of the American College of Cardiology	DOI: 10.1016/S0735-1097(12)62083-X	Duplicate record
45	Atorvastatin treatment improves circulating numbers of endothelial progenitor cells and vascular function in ischemic heart failure	European Journal of Heart Failure, Supplement	DOI: 10.1093/eurjhf/hss015	Non-RCTs
46	The impact of atorvastatin treatment on endothelial progenitor cells in patients with ischemic heart failure	European Journal of Heart Failure	DOI: 10.1002/ejhf.277	Non-RCTs
47	The impact of high dose atorvastatin treatment on endothelial progenitor cells, vascular function and inflammatory status in ischemic heart failure	Circulation	https://www.embase.com/search/results?subaction=viewrecord&id=L71340358&from=export	Non-RCTs
48	FLOW-MEDIATED DILATION AFTER TREATMENTS OF FIXED DOSE COMBINATION OF SIMVASTATIN AND FENOFIBRATE VERSUS HIGH DOSE ROSUVASTATIN IN HYPERTRIGLYCERIDEMIA	Atherosclerosis	WOS:001060595800755	No available data
49	Effects of combining ezetimibe with high dose statin on endothelial function in patients underwent percutaneous coronary intervention	Generic	DOI: 10.1016/j.atherosclerosis.2024.118092	Non-RCTs
50	Effects of atorvastatin on vascular function, inflammation, and androgens in women with polycystic ovary syndrome: a double-blind, randomized, placebo-controlled trial	Fertility and Sterility	DOI: 10.1016/j.fertnstert.2010.11.040	Others
51	Effects of alirocumab on endothelial function and coronary atherosclerosis in myocardial infarction: A PACMAN-AMI randomized clinical trial substudy	Atherosclerosis	DOI: 10.1016/j.atherosclerosis.2024.117504	Duplicate record
52	Chronic PCSK9 inhibitor therapy leads to sustained improvements in endothelial function, arterial stiffness, and microvascular function	Microvascular Research	DOI: 10.1016/j.mvr.2023.104513	Non-RCTs
53	Improved arterial stiffness, endothelial function and peripheral microcirculation under PCKS9 inhibitor therapy in patients with hypercholesterolemia	Vasa - European Journal of Vascular Medicine	DOI: 10.1024/0301-1526/a001037	Non-RCTs
54	The Combination Therapy of Fenofibrate and Ezetimibe Improved Lipid Profile and Vascular Function Compared with Statins in Patients with Type 2 Diabetes	Journal of Atherosclerosis and Thrombosis	DOI: 10.5551/jat.39446	Using other drugs in combination
55	Statin therapy decreases VO2peak without affecting exercise endurance, endothelial function or arterial stiffness among subjects with primary untreated hypercholesterolemia	Canadian Journal of Cardiology	https://www.embase.com/search/results?subaction=viewrecord&id=L71658814&from=export	No available data
56	Evolocumab on top of empagliflozin improves endothelial function of individuals with diabetes: randomized active-controlled trial	Cardiovasc Diabetol	DOI: 10.1186/s12933-022-01584-8	Using other drugs in combination
57	EXPANDED COMBINATION OF EVOLOCUMAB PLUS EMPAGLIFLOZIN IN DIABETES: A RANDOMIZED CONTROLLED TRIAL	Journal of the American College of Cardiology	DOI: Journal of the American College of Cardiology	Duplicate record
58	Pitavastatin subacutely improves endothelial function and reduces inflammatory cytokines and chemokines in patients with hypercholesterolaemia	Heart Asia	DOI: 10.1136/heartasia-2013-010368	Non-RCTs
59	Hypotensive atorvastatin effect: The association among flow-mediated dilation, oxidative stress and endothelial dysfunction in hypertensive patients	European Heart Journal: Acute Cardiovascular Care	DOI: 10.1177/2048872614549721	Non-RCTs
60	Effect of statin therapy on structural and functional properties of arteries, lipid profile and c-reactive protein in patients with coronary heart disease	European Journal of Preventive Cardiology	DOI: 10.1177/2047487314530052	Non-RCTs
61	Effectiveness of Atorvastatin in the Treatment of Asymptomatic Heart Failure After Myocardial Infarction: A Clinical Study	Advances in Therapy	DOI: 10.1007/s12325-020-01441-8	No available data
62	The effects of high-dose statin compared to the combination of low-dose statin and ezetimibe on postprandial lipids and endothelial function in patients with metabolic syndrome	Circulation	https://www.embase.com/search/results?subaction=viewrecord&id=L70618451&from=export	Using other drugs in combination
63	High-dose statin monotherapy versus low-dose statin/ezetimibe combination on fasting and postprandial lipids and endothelial function in obese patients with the metabolic syndrome: The PANACEA study	Atherosclerosis	DOI: 10.1016/j.atherosclerosis.2012.11.028	Using other drugs in combination
64	Early use of PCSK9 inhibitors in the prognosis of patients with acute coronary syndrome by protecting vascular endothelial function	Pharmacology	DOI: 10.1159/000540083	Using other drugs in combination
65	An impact of ezetimibe on the carotid arterial wall elasticity in patients with hyper-LDL-cholesterolemia	Japanese Pharmacology and Therapeutics	https://www.embase.com/search/results?subaction=viewrecord&id=L361668272&from=export	Non-RCTs
66	Statin ameliorates endothelial dysfunction and insulin resistance in Tibet women with polycystic ovary syndrome	European Review for Medical and Pharmacological Sciences	WOS:000376901700030	Others
67	Short term low dose atorvastatin therapy improves endothelial dysfunction in normolipidemic patients with preserved ejection fraction heart failure	Cardiology (Switzerland)	DOI: 10.1159/000447505	Others
68	Impact of Hypertriglyceridemia on Endothelial Dysfunction During Statin ± Ezetimibe Therapy in Patients With Coronary Heart Disease	American Journal of Cardiology	DOI: 10.1016/j.amjcard.2011.03.049	Using other drugs in combination
69	Reducing endothelial dysfunction and arterial stiffness using omega-3 polyunsaturated fatty acids in hypertensive patients with type 2 diabetes mellitus	Journal of Hypertension	DOI: 10.1097/01.hjh.0000467850.95117.36	Combined other disease
70	Diabetes mellitus-associated vascular impairment: novel circulating biomarkers and therapeutic approaches.	J Am Coll Cardiol.	doi: 10.1016/j.jacc.2013.03.089. PMID: 23948511.	excluded by screening titles and abstracts
71	Effects of alirocumab on endothelial function and coronary atherosclerosis in myocardial infarction: A PACMAN-AMI randomized clinical trial substudy	Atherosclerosis.	doi: 10.1016/j.atherosclerosis.2024.117504. Epub 2024 Mar 6. PMID: 38513436.	excluded by screening titles and abstracts
72	Statin administration improves vascular function in heart failure with preserved ejection fraction.	J Appl Physiol (1985).	doi: 10.1152/japplphysiol.00775.2023. Epub 2024 Feb 22. PMID: 38385181; PMCID: PMC11286274.	excluded by screening titles and abstracts
73	Induction of KLF2 by Exercise Activates eNOS to Improve Vasodilatation in Diabetic Mice.	Diabetes.	doi: 10.2337/db23-0070. PMID: 37347764.	excluded by screening titles and abstracts
74	A. Improvement of endothelial function by pitavastatin: a meta- analysis.	Expert Opin Pharmacother.	doi: 10.1080/14656566.2018.1428560. Epub 2018 Jan 18. PMID: 29334477.	excluded by screening titles and abstracts
75	Lactate dehydrogenase is associated with flow-mediated dilation in hypertensive patients	Sci Rep.	doi: 10.1038/s41598-023-27614-3. PMID: 36641500; PMCID: PMC9840603.	excluded by screening titles and abstracts
76	Arterial stiffness and cognitive impairment.	J Neurol Sci.	doi: 10.1016/j.jns.2017.06.018. Epub 2017 Jun 27. PMID: 28870545.	excluded by screening titles and abstracts
77	Brachial Flow-Mediated Dilation and Risk of Atrial Fibrillation in Older Adults: The Cardiovascular Health Study.	Vasc Health Risk Manag.	doi: 10.2147/VHRM.S297720. PMID: 33737810; PMCID: PMC7961139.	excluded by screening titles and abstracts
78	Association of hydroxytyrosol enriched olive oil with vascular function in chronic coronary disease.	Eur J Clin Invest.	doi: 10.1111/eci.13983. Epub 2023 Mar 24. PMID: 36912212.	excluded by screening titles and abstracts
79	Association of Proprotein Convertase Subtilisin/Kexin Type 9 (PCSK9) With Cardiovascular Risk in Primary Prevention.	Arterioscler Thromb Vasc Biol.	doi: 10.1161/ATVBAHA.115.306172. Epub 2015 Aug 20. PMID: 26293463.	excluded by screening titles and abstracts
80	Statin Therapy and Flow-Mediated Dilation: A Systematic Review and Dose-Response Meta-Analysis Using the GRADE of Data from Randomized Controlled Trials.	Curr Hypertens Rev.	doi: 10.2174/0115734021280797240212091416. PMID: 38385489.	excluded by screening titles and abstracts
81	Assessment of Early Markers of Cardiovascular Risk in Polycystic Ovary Syndrome.	touchREV Endocrinol.	doi: 10.17925/EE.2021.17.1.37. Epub 2021 Apr 28. PMID: 35118445; PMCID: PMC8320007.	excluded by screening titles and abstracts
82	Rosuvastatin dose-dependently improves flow-mediated dilation, but reduces adiponectin levels and insulin sensitivity in hypercholesterolemic patients.	Int J Cardiol.	doi: 10.1016/j.ijcard.2016.08.051. Epub 2016 Aug 8. PMID: 27544612.	excluded by screening titles and abstracts
83	The addition of evolocumab to maximal tolerated statin therapy improves walking performance in patients with peripheral arterial disease and intermittent claudication (Evol-PAD study).	Cardiovasc Revasc Med.	doi: 10.1016/j.carrev.2023.04.020. Epub 2023 Apr 29. PMID: 37142533.	excluded by screening titles and abstracts
84	Review shows that lipid disorders are associated with endothelial but not renal dysfunction in children.	Acta Paediatr.	doi: 10.1111/apa.14529. Epub 2018 Aug 22. PMID: 30066344.	excluded by screening titles and abstracts
85	Effect of high-dose statin versus low-dose statin plus ezetimibe on endothelial function: a meta-analysis of randomized trials. 2012 Dec;17(4):357-65.	J Cardiovasc Pharmacol Ther.	doi: 10.1177/1074248412449384. Epub 2012 Jun 18. PMID: 22710021.	excluded by screening titles and abstracts
86	Effect of atorvastatin on subclinical atherosclerosis in virally-suppressed HIV-infected patients with CMV seropositivity: a randomized double-blind placebo-controlled trial. 2023 Sep 15;10:151.	F1000Res.	doi: 10.12688/f1000research.28262.2. PMID: 37772075; PMCID: PMC10523096.	excluded by screening titles and abstracts
87	Meta-analysis of the effects of statin therapy on endothelial function in patients with diabetes mellitus. 2012 Jul;223(1):78-85.	Atherosclerosis.	doi: 10.1016/j.atherosclerosis.2012.01.031. Epub 2012 Jan 23. PMID: 22326029.	excluded by screening titles and abstracts
88	Vascular and metabolic effects of ezetimibe combined with simvastatin in patients with hypercholesterolemia. 2015 Nov 15;199:126-31.	Int J Cardiol.	doi: 10.1016/j.ijcard.2015.07.016. Epub 2015 Jul 11. PMID: 26188833.	excluded by screening titles and abstracts
89	Statin improves flow-mediated vasodilation in chronic kidney diseases. 2013;2013:876865.	Int J Hypertens.	doi: 10.1155/2013/876865. Epub 2013 Dec 11. PMID: 24396591; PMCID: PMC3874349.	excluded by screening titles and abstracts
90	Effect of treatment with pravastatin or ezetimibe on endothelial function in patients with moderate hypercholesterolemia. 2013 Mar;69(3):341-6.	Eur J Clin Pharmacol.	doi: 10.1007/s00228-012-1345-z. Epub 2012 Jul 10. PMID: 22777149.	excluded by screening titles and abstracts
91	Association between single nucleotide polymorphism SLCO1B1 gene and simvastatin pleiotropic effects measured through flow-mediated dilation endothelial function parameters. 2022 Jan-Dec;16:17539447221132367.	Ther Adv Cardiovasc Dis.	doi: 10.1177/17539447221132367. PMID: 36314075; PMCID:PMC9629567.	excluded by screening titles and abstracts
92	Evolocumab on top of empagliflozin improves endothelial function of individuals with diabetes: randomized active-controlled trial. 2022 Aug 6;21(1):147.	Cardiovasc Diabetol.	doi: 10.1186/s12933-022-01584-8. PMID: 35933413; PMCID: PMC9356512.	excluded by screening titles and abstracts
93	Evaluation of endothelial function in patients with Behçet's disease in remission: A cross-sectional study. 2022 Jul;9(3):139-143.	Eur J Rheumatol.	doi: 10.5152/eujrheum.2022.20184. PMID: 35156628.	excluded by screening titles and abstracts
94	Effect of non-antihypertensive drugs on endothelial function in hypertensive subjects evaluated by flow-mediated vasodilation. 2015;13(1):121-7.	Curr Vasc Pharmacol.	doi: 10.2174/1570161112666141127163710. PMID: 25440598.	excluded by screening titles and abstracts
95	Vasodilatación dependiente de endotelio en la arteria braquial: uso en neurología clínica y experimental [Brachial arterial flow mediated dilation: utility in clinical and experimental practice]. 2011 Sep 16;53(6):351-60. Spanish.	Rev Neurol.	PMID: 21894606.	excluded by screening titles and abstracts
96	Arterial endothelial function and wall thickness in familial hypercholesterolemia and familial combined hyperlipidemia and the effect of statins. A systematic review and meta-analysis. 2011 Jan;214(1):129-38.	Atherosclerosis.	doi: 10.1016/j.atherosclerosis.2010.10.008. Epub 2010 Oct 15. PMID: 21074770.	excluded by screening titles and abstracts
97	Effect of intensive lipid-lowering treatment compared to moderate lipid-lowering treatment with rosuvastatin on endothelial function in high risk patients. 2012 Jul 26;158(3):376-9.	Int J Cardiol.	doi: 10.1016/j.ijcard.2011.01.071. Epub 2011 Feb 23. PMID: 21349594.	excluded by screening titles and abstracts
98	Abacavir antiretroviral therapy and indices of subclinical vascular disease in persons with HIV. 2022 Mar 10;17(3):e0264445.	PLoS One.	doi: 10.1371/journal.pone.0264445. PMID: 35271614; PMCID: PMC8912137.	excluded by screening titles and abstracts
99	Factors associated with recurrent spontaneous coronary artery dissection: a systematic review and meta-analysis. 2022 Nov 1;33(7):566-573.	Coron Artery Dis.	doi: 10.1097/MCA.0000000000001168. Epub 2022 Jul 22. PMID: 35866498.	excluded by screening titles and abstracts
100	PCSK-9-inhibitor therapy improves endothelial function in high-risk patients with cardiovascular disease. 2024 Nov 20.	Clin Res Cardiol.	doi: 10.1007/s00392-024-02556-6. Epub ahead of print. PMID: 39565386.	excluded by screening titles and abstracts
101	Predictors of functional and morphological arterial wall properties in coronary artery disease patients with increased lipoprotein (a) levels before and after treatment with proprotein convertase subtilisin- kexin type 9 inhibitors. 2023 Aug 14;21(1):15.	Cardiovasc Ultrasound.	doi: 10.1186/s12947-023-00313-9. PMID: 37580777; PMCID: PMC10424345.	excluded by screening titles and abstracts
102	Adolescent Type 1 Diabetes Cardio-Renal Intervention Trial (AdDIT) Study Group. Vascular Effects of ACE (Angiotensin-Converting Enzyme) Inhibitors and Statins in Adolescents With Type 1 Diabetes. 2020 Dec;76(6):1734-1743.	Hypertension.	doi: 10.1161/HYPERTENSIONAHA.120.15721. Epub 2020 Oct 26. PMID: 33100044.	excluded by screening titles and abstracts
103	Atherosclerotic Renovascular Disease: A KDIGO (Kidney Disease: Improving Global Outcomes) Controversies Conference. 2022 Feb;79(2):289-301.	Am J Kidney Dis.	doi: 10.1053/j.ajkd.2021.06.025. Epub 2021 Aug 9. PMID: 34384806; PMCID: PMC9834909.	excluded by screening titles and abstracts
104	Niacin improves lipid profile but not endothelial function in patients with coronary artery disease on high dose statin therapy. 2013 Feb;226(2):453-8.	Atherosclerosis.	doi: 10.1016/j.atherosclerosis.2012.10.067. Epub 2012 Nov 5. PMID: 23174368.	excluded by screening titles and abstracts
105	Endothelial Dysfunction and Liver Cirrhosis: Unraveling of a Complex Relationship. 2024 Nov 29;25(23):12859.	Int J Mol Sci.	doi: 10.3390/ijms252312859. PMID: 39684569; PMCID: PMC11640898.	excluded by screening titles and abstracts
106	Treatment with PCSK9 inhibitors influences microRNAs expression and changes of arterial wall properties: a randomized controlled trial. 2025 Feb 25;30(1):138.	Eur J Med Res.	doi: 10.1186/s40001-025-02398-6. PMID: 40001082; PMCID: PMC11863757.	excluded by screening titles and abstracts
107	Striking crosstalk of ROCK signaling with endothelial function. 2012 Jul;60(1):1-6.	J Cardiol.	doi: 10.1016/j.jjcc.2012.03.005. Epub 2012 May 16. PMID: 22607993.	excluded by screening titles and abstracts
108	Beneficial Metabolic Effect of a Nutraceuticals Combination (Monacolin K, Yeasted Red Rice, Polyphenolic Extract of Annurca Apple and Berberine) on Acquired Hypercholesterolemia: A Prospective Analysis. 2021 Apr 6;11(4):223.	Metabolites.	doi: 10.3390/metabo11040223. PMID: 33917635; PMCID: PMC8067573.	excluded by screening titles and abstracts
109	Combined vascular effects of HMG-CoA reductase inhibitor and angiotensin receptor blocker in non-diabetic patients undergoing peritoneal dialysis. 2011 Nov;26(11):3722-8.	Nephrol Dial Transplant.	doi: 10.1093/ndt/gfr108. Epub 2011 Mar 8. PMID: 21385862.	excluded by screening titles and abstracts
110	Effect of Rosuvastatin on Cholesterol Efflux Capacity and Endothelial Function in Type 2 Diabetes Mellitus and Dyslipidemia. 2018 Apr 25;82(5):1387-1395.	Circ J.	doi: 10.1253/circj.CJ-17-0411. Epub 2017 Sep 22. Retraction in: Circ J. 2019;83(4):948. doi: 10.1253/circj.CJ-19-0087. PMID: 28943594.	excluded by screening titles and abstracts
111	The Effect of Treatments for Rheumatoid Arthritis on Endothelial Dysfunction Evaluated by Flow-Mediated Vasodilation in Patients with Rheumatoid Arthritis. 2017;15(1):10-18.	Curr Vasc Pharmacol.	doi: 10.2174/1570161114666161013113457. PMID: 27739363.	excluded by screening titles and abstracts
112	Exercise-induced myalgia may limit the cardiovascular benefits of statins. 2013 Dec;27(6):569-72.	Cardiovasc Drugs Ther.	doi: 10.1007/s10557-013-6483-8. PMID: 23934075.	excluded by screening titles and abstracts
113	Combination pravastatin and valsartan treatment has additive beneficial effects to simultaneously improve both metabolic and cardiovascular phenotypes beyond that of monotherapy with either drug in patients with primary hypercholesterolemia. 2013 Oct;62(10):3547-52.	Diabetes.	doi: 10.2337/db13-0566. Epub 2013 Jul 17. PMID: 23863812; PMCID: PMC3781478.	excluded by screening titles and abstracts
114	Eicosapentaenoic Acid combined with optimal statin therapy improves endothelial dysfunction in patients with coronary artery disease. 2014 Feb;28(1):53-9.	Cardiovasc Drugs Ther.	doi: 10.1007/s10557-013-6496-3. PMID: 24158248.	excluded by screening titles and abstracts
115	Prevalence and predictors of abnormal arterial function in statin-treated type 2 diabetes mellitus patients. 2012 Mar;61(3):349-57.	Metabolism.	doi: 10.1016/j.metabol.2011.07.010. Epub 2011 Sep 23. PMID: 21944268.	excluded by screening titles and abstracts
116	Ezetimibe improves endothelial function and inhibits Rho-kinase activity associated with inhibition of cholesterol absorption in humans. 2012;76(8):2023-30.	Circ J.	doi: 10.1253/circj.cj-12-0331. Epub 2012 May 28. PMID: 22640986.	excluded by screening titles and abstracts
117	Timing and dose of statin therapy define its impact on inflammatory and endothelial responses during myocardial infarction. 2011 May;31(5):1240-6.	Arterioscler Thromb Vasc Biol.	doi: 10.1161/ATVBAHA.110.218685. Epub 2011 Mar 3. PMID: 21372302.	excluded by screening titles and abstracts
118	The impact of statin therapy on in-hospital prognosis and endothelial function of patients at high-to-very high cardiovascular risk admitted for COVID-19. 2023 Mar;95(3):e28678.	J Med Virol.	doi: 10.1002/jmv.28678. PMID: 36929742.	excluded by screening titles and abstracts
119	Differential metabolic effects of rosuvastatin and pravastatin in hypercholesterolemic patients. 2013 Jun 20;166(2):509-15.	Int J Cardiol.	doi: 10.1016/j.ijcard.2011.11.028. Epub 2011 Dec 26. PMID: 22204857.	excluded by screening titles and abstracts
120	Symptomatic carotid webs require aggressive intervention. 2024 Jan;79(1):62-70.	J Vasc Surg.	doi: 10.1016/j.jvs.2023.09.002. Epub 2023 Sep 7. PMID: 37683767.	excluded by screening titles and abstracts
121	The effects of treatment with atorvastatin versus rosuvastatin on endothelial dysfunction in patients with hyperlipidaemia. 2018 May/Jun 23;29(3):162-166.	Cardiovasc J Afr.	doi: 10.5830/CVJA-2018-008. Epub 2018 Mar 8. PMID: 29528361; PMCID: PMC6107725.	excluded by screening titles and abstracts
122	Atorvastatin Reduces Circulating S100A12 Levels in Patients with Carotid Atherosclerotic Plaques - A Link with Plaque Inflammation. 2022 May 1;29(5):775-784.	J Atheroscler Thromb.	doi: 10.5551/jat.61630. Epub 2021 May 1. PMID: 33952812; PMCID: PMC9135643.	excluded by screening titles and abstracts
123	Smoking and diabetes attenuate beneficial effects of PSCK9 inhibitors on arterial wall properties in patients with very high lipoprotein (a) levels. 2022 Aug 2;50:1-9.	Atheroscler Plus.	doi: 10.1016/j.athplu.2022.07.001. PMID: 36643800; PMCID: PMC9833244.	excluded by screening titles and abstracts
124	Rationale and design of the expanded combination of evolocumab plus empagliflozin in diabetes: EXCEED-BHS3 trial. 2020 Sep 28;11:2040622320959248.	Ther Adv Chronic Dis.	doi: 10.1177/2040622320959248. PMID: 33062236; PMCID: PMC7534094.	excluded by screening titles and abstracts
125	Effect of Combination Therapy of Ezetimibe and Atorvastatin on Remnant Lipoprotein Versus Double Atorvastatin Dose in Egyptian Diabetic Patients. 2018 Jan;58(1):34-41.	J Clin Pharmacol.	doi: 10.1002/jcph.976. Epub 2017 Aug 31. PMID: 28858387.	excluded by screening titles and abstracts
126	Impaired endothelial function and arterial stiffness in patients with type 2 diabetes - The effect of a very low-dose combination of fluvastatin and valsartan. 2017 Mar;31(3):544-550.	J Diabetes Complications.	doi: 10.1016/j.jdiacomp.2016.12.002. Epub 2016 Dec 16. PMID: 28012835.	excluded by screening titles and abstracts
127	Improved endothelial function after short-term therapy with evolocumab. 2018 May-Jun;12(3):669-673.	J Clin Lipidol.	doi: 10.1016/j.jacl.2018.02.004. Epub 2018 Feb 14. PMID: 29544724.	excluded by screening titles and abstracts
128	Effects of simvastatin/ezetimibe on microparticles, endothelial progenitor cells and platelet aggregation in subjects with coronary heart disease under antiplatelet therapy. 2014 May;47(5):432-7.	Braz J Med Biol Res.	doi: 10.1590/1414-431x20143628. Epub 2014 May 2. PMID: 24760119; PMCID: PMC4075313.	excluded by screening titles and abstracts
129	Tobacco smoking, paraoxonase-1 (PON1) activity and pleiotropic effects of simvastatin treatment in patients with stable coronary artery disease (CAD). 2015;72(11):597-605.	Przegl Lek.	PMID: 27012115.	excluded by screening titles and abstracts
130	Ubiquinol Ameliorates Endothelial Dysfunction in Subjects with Mild-to-Moderate Dyslipidemia: A Randomized Clinical Trial. 2020 Apr 15;12(4):1098.	Nutrients.	doi: 10.3390/nu12041098. PMID: 32326664; PMCID: PMC7231284.	excluded by screening titles and abstracts
131	Rosuvastatin improves endothelial dysfunction in ankylosing spondylitis. 2015 Jun;34(6):1065-71.	Clin Rheumatol.	doi: 10.1007/s10067-015-2912-3. Epub 2015 Mar 17. PMID: 25771851.	excluded by screening titles and abstracts
132	Dipeptidyl peptidase-4 inhibitors attenuate endothelial function as evaluated by flow-mediated vasodilatation in type 2 diabetic patients. 2013 Jan 28;2(1):e003277.	J Am Heart Assoc.	doi: 10.1161/JAHA.112.003277. PMID: 23525426; PMCID: PMC3603233.	excluded by screening titles and abstracts
133	Acute and Long Term Effects of a Nutraceutical Combination on Lipid Profile, Glucose Metabolism and Vascular Function in Patients with Dyslipidaemia with and Without Cigarette Smoking. 2021 Sep;28(5):483-491.	High Blood Press Cardiovasc Prev.	doi: 10.1007/s40292-021-00468-4. Epub 2021 Sep 13. PMID: 34519016; PMCID: PMC8484132.	excluded by screening titles and abstracts
134	Effects of lowest-dose vs. highest-dose pitavastatin on coronary neointimal hyperplasia at 12-month follow-up in type 2 diabetic patients with non-ST elevation acute coronary syndrome: an optical coherence tomography analysis. 2019 Jan;34(1):62-73.	Heart Vessels.	doi: 10.1007/s00380-018-1227-0. Epub 2018 Jul 25. PMID: 30047013.	excluded by screening titles and abstracts
135	Low Levels of Low-Density Lipoprotein Cholesterol and Endothelial Function in Subjects without Lipid-Lowering Therapy. 2020 Nov 24;9(12):3796.	J Clin Med.	doi: 10.3390/jcm9123796. PMID: 33255270; PMCID: PMC7761134.	excluded by screening titles and abstracts
136	Effect of evolocumab in patients with chronic limb threatening ischemia (Evol-CLI study). 2024 Nov 28:S1553-8389(24)00703-6.	Cardiovasc Revasc Med.	doi: 10.1016/j.carrev.2024.10.006. Epub ahead of print. PMID: 39638643.	excluded by screening titles and abstracts
137	The differential effect of statins on oxidative stress and endothelial function: atorvastatin versus pravastatin.2012 Jan-Feb;6(1):42-9.	J Clin Lipidol.	doi: 10.1016/j.jacl.2011.08.006. Epub 2011 Sep 13. PMID: 22264573.	excluded by screening titles and abstracts
138	The Combination Therapy of Fenofibrate and Ezetimibe Improved Lipid Profile and Vascular Function Compared with Statins in Patients with Type 2 Diabetes. 2017 Jul 1;24(7):735-748.	J Atheroscler Thromb.	doi: 10.5551/jat.39446. Epub 2017 Apr 27. PMID: 28450679; PMCID: PMC5517547.	excluded by screening titles and abstracts
139	Effects of Simvastatin on Augmentation Index Are Transient: Outcomes From a Randomized Controlled Trial. 2019 Oct 15;8(20):e009792.	J Am Heart Assoc.	doi: 10.1161/JAHA.118.009792. Epub 2019 Oct 12. PMID: 31607205; PMCID: PMC6818042.	excluded by screening titles and abstracts
140	Effects of atorvastatin on endothelial function and the expression of proinflammatory cytokines and adhesion molecules in young subjects with successfully repaired coarctation of aorta. 2012 Feb;98(4):325-9.	Heart.	doi: 10.1136/heartjnl-2011-300287. Epub 2011 Nov 10. PMID: 22076019.	excluded by screening titles and abstracts
141	Anti-sympathetic action enhances statin's pleiotropic effects: the combined effect of rosuvastatin and atenolol on endothelial function. 2014 Feb;33(1):27-34.	Int Angiol.	PMID: 24452083.	excluded by screening titles and abstracts
142	Chronic PCSK9 inhibitor therapy leads to sustained improvements in endothelial function, arterial stiffness, and microvascular function. 2023 Jul;148:104513.	Microvasc Res.	doi: 10.1016/j.mvr.2023.104513. Epub 2023 Mar 3. PMID: 36870561.	excluded by screening titles and abstracts
143	Renin-Angiotensin System Blockade Associated with Statin Improves Endothelial Function in Diabetics. 2015 Dec;105(6):597-605.	Arq Bras Cardiol.	doi: 10.5935/abc.20150123. Epub 2015 Oct 2. PMID: 26465872; PMCID: PMC4693664.	excluded by screening titles and abstracts
144	A comparison of the efficacy of combined ezetimibe and statin therapy with doubling of statin dose in patients with remnant lipoproteinemia on previous statin therapy. 2012 Jul;60(1):12-7.	J Cardiol.	doi: 10.1016/j.jjcc.2012.02.005. Epub 2012 Mar 23. PMID: 22445441.	excluded by screening titles and abstracts
145	Posttraumatic Stress Disorder Is Associated With Endothelial Dysfunction in Women With HIV. 2025 Feb;4(2):101572.	JACC Adv.	doi: 10.1016/j.jacadv.2024.101572. Epub 2025 Jan 19. PMID: 39832389; PMCID: PMC11787645.	excluded by screening titles and abstracts
146	Pitavastatin calcium improves endothelial function and delays the progress of atherosclerosis in patients with hypercholesterolemia. 2015 may;16(5):380-7.	J Zhejiang Univ Sci B.	doi: 10.1631/jzus.B1400181. PMID: 25990055; PMCID: PMC4432990.	excluded by screening titles and abstracts
147	Pitavastatin subacutely improves endothelial function and reduces inflammatory cytokines and chemokines in patients with hypercholesterolaemia. 2013 Sep 13;5(1):204-9.	Heart Asia.	doi: 10.1136/heartasia-2013-010368. PMID: 27326130; PMCID: PMC4832709.	excluded by screening titles and abstracts
148	Guidance Directed Care of Spontaneous Coronary Artery Dissection: A Healthcare System-Based Experience.2024 Aug 26;54:101498.	Int J Cardiol Heart Vasc.	doi: 10.1016/j.ijcha.2024.101498. PMID: 39280697; PMCID: PMC11400990.	excluded by screening titles and abstracts
149	Spontaneous coronary artery dissection. 2016 Oct 21;37(40):3073-3074.	Eur Heart J.	doi: 10.1093/eurheartj/ehw467. PMID: 27794007.	excluded by screening titles and abstracts
150	A Young Male With SCAD: Challenging Conventional Risk Factors and Insights. 2025 Mar 12.	Catheter Cardiovasc Interv.	doi: 10.1002/ccd.31499. Epub ahead of print. PMID: 40077996.	excluded by screening titles and abstracts
151	Rationale and design of a phase II clinical trial of aspirin and simvastatin for the treatment of pulmonary arterial hypertension: ASA-STAT. 2011 Mar;32(2):280-7.	Contemp Clin Trials.	doi: 10.1016/j.cct.2010.12.005. Epub 2010 Dec 10. PMID: 21146637; PMCID: PMC3034822.	excluded by screening titles and abstracts
152	The apolipoprotein B/A1 ratio is associated with reactive oxygen metabolites and endothelial dysfunction in statin-treated patients with coronary artery disease. 2013;20(7):623-9.	J Atheroscler Thromb.	doi: 10.5551/jat.16824. Epub 2013 May 10. PMID: 23665841.	excluded by screening titles and abstracts
153	Low-Dose Fluvastatin and Valsartan Rejuvenate the Arterial Wall Through Telomerase Activity Increase in Middle-Aged Men. 2016 Apr;19(2):115-9.	Rejuvenation Res.	doi: 10.1089/rej.2015.1722. Epub 2016 Jan 22. PMID: 26214555.	excluded by screening titles and abstracts
154	Effectiveness of Atorvastatin in the Treatment of Asymptomatic Heart Failure After Myocardial Infarction: A Clinical Study. 2020 Nov;37(11):4649-4659.	Adv Ther.	doi: 10.1007/s12325-020-01441-8. Epub 2020 Sep 23. PMID: 32968936.	excluded by screening titles and abstracts
155	Impact of Rosuvastatin Treatment on HDL-Induced PKC-βII and eNOS Phosphorylation in Endothelial Cells and Its Relation to Flow-Mediated Dilatation in Patients with Chronic Heart Failure. 2016;2016:4826102.	Cardiol Res Pract.	doi: 10.1155/2016/4826102. Epub 2016 Aug 2. PMID: 27563480; PMCID: PMC4985575.	excluded by screening titles and abstracts
156	Effect of atorvastatin on inflammation and modification of vascular risk factors in rheumatoid arthritis. 2011 Feb;38(2):229-35.	J Rheumatol.	doi: 10.3899/jrheum.100582. Epub 2010 Nov 1. PMID: 21041278.	excluded by screening titles and abstracts
157	Lipoprotein-associated phospholipase A2 levels, endothelial dysfunction and arterial stiffness in patients with stable coronary artery disease. 2021 Feb 14;20(1):12.	Lipids Health Dis.	doi: 10.1186/s12944-021-01438-4. PMID: 33583415; PMCID:PMC7883455.	excluded by screening titles and abstracts
158	The Effect of Atorvastatin + Aspirin on the Endothelial Function Differs with Age in Patients with HIV: A Case-Control Study. 2021 Aug;117(2):365-375. English, Portuguese.	Arq Bras Cardiol.	doi: 10.36660/abc.20190844. PMID: 34231792; PMCID: PMC8395794.	excluded by screening titles and abstracts
159	Paraoxonase-1 activity and pleiotropic properties of simvastatin in obese and non-obese patients with stable coronary artery disease (CAD). 2016;73(2):59-66.	Przegl Lek.	PMID: 27197424.	excluded by screening titles and abstracts
160	Paraoxonase-1 and Simvastatin Treatment in Patients with Stable Coronary Artery Disease. 2016;2016:6312478.	Int J Vasc Med.	doi: 10.1155/2016/6312478. Epub 2016 Apr 11. PMID: 27213056; PMCID: PMC4860225.	excluded by screening titles and abstracts
161	High-dose statin monotherapy versus low-dose statin/ezetimibe combination on fasting and postprandial lipids and endothelial function in obese patients with the metabolic syndrome: The PANACEA study. 2013 Mar;227(1):118-24.	Atherosclerosis.	doi: 10.1016/j.atherosclerosis.2012.11.028. Epub 2012 Dec 6. PMID: 23261174.	excluded by screening titles and abstracts
162	Short-term statin treatment does not prevent ischemia and reperfusion-induced endothelial dysfunction in humans. 2012 Jan;59(1):22-8.	J Cardiovasc Pharmacol.	doi: 10.1097/FJC.0b013e318232b1a4. PMID: 21885990.	excluded by screening titles and abstracts
163	Proteomics of high-density lipoprotein subfractions and subclinical atherosclerosis in type 1 diabetes mellitus: a case-control study. 2023 Mar 11;15(1):42.	Diabetol Metab Syndr.	doi: 10.1186/s13098-023-01007-y. PMID: 36899434; PMCID: PMC10007776.	excluded by screening titles and abstracts
164	Atorvastatin treatment improves myocardial and peripheral blood flow in familial hypercholesterolemia subjects without evidence of coronary atherosclerosis. 2013 Jan;30(1):64-71.	Echocardiography.	doi: 10.1111/j.1540-8175.2012.01810.x. Epub 2012 Sep 7. PMID: 22957727.	excluded by screening titles and abstracts
165	The effect of simvastatin on asymmetric dimethylarginine and flow-mediated vasodilation after optimizing the LDL level: a randomized, placebo-controlled study. 2012 Mar-Apr;56(3-4):122-30.	Vascul Pharmacol.	doi: 10.1016/j.vph.2011.10.004. Epub 2011 Nov 13. PMID: 22108444.	excluded by screening titles and abstracts
166	Rosuvastatin improves endothelial function in patients with inflammatory joint diseases, longitudinal associations with atherosclerosis and arteriosclerosis: results from the RORA-AS statin intervention study. 2015 Oct 8;17:279.	Arthritis Res Ther.	doi: 10.1186/s13075-015-0795-y. PMID: 26445924; PMCID: PMC4597440.	excluded by screening titles and abstracts
167	Periodontitis is associated with endothelial dysfunction in a general population: a cross-sectional study. 2013 Dec 26;8(12):e84603.	PLoS One.	doi: 10.1371/journal.pone.0084603. PMID: 24386401; PMCID: PMC3873439.	excluded by screening titles and abstracts
168	The effects of low-dose fluvastatin and valsartan combination on arterial function: a randomized clinical trial. 2012 Apr;23(3):261-6.	Eur J Intern Med.	doi: 10.1016/j.ejim.2011.11.011. Epub 2011 Dec 12. PMID: 22385885.	excluded by screening titles and abstracts
169	Effect of atorvastatin on dyslipidemia and carotid intima-media thickness in children with refractory nephrotic syndrome: a randomized controlled trial. 2018 Dec;33(12):2299-2309.	Pediatr Nephrol.	doi: 10.1007/s00467-018-4036-x. Epub 2018 Aug 8. PMID: 30091061.	excluded by screening titles and abstracts
170	Effect of rosuvastatin on ROCK activity, endothelial function, and inflammation in Asian patients with atherosclerosis.2012;51(10):1177-82.	Intern Med.	doi: 10.2169/internalmedicine.51.6771. Epub 2012 May 15. PMID: 22687786.	excluded by screening titles and abstracts
171	Additive effect of homocysteine- and cholesterol-lowering therapy on endothelium-dependent vasodilation in patients with cardiovascular disease. 2012 Oct;30(5):277-86.	Cardiovasc Ther.	doi: 10.1111/j.1755-5922.2011.00272.x. Epub 2011 Jul 31. PMID: 21884007.	excluded by screening titles and abstracts
172	Ezetimibe monotherapy ameliorates vascular function in patients with hypercholesterolemia through decreasing oxidative stress. 2011;18(12):1080-9.	J Atheroscler Thromb.	doi: 10.5551/jat.9548. Epub 2011 Oct 26. PMID: 22027560.	excluded by screening titles and abstracts
173	Effects of rosuvastatin and allopurinol on circulating endothelial progenitor cells in patients with congestive heart failure: the impact of inflammatory process and oxidative stress. 2011 Jan;214(1):151-7.	Atherosclerosis.	doi: 10.1016/j.atherosclerosis.2010.11.002. Epub 2010 Nov 11. PMID: 21122851.	excluded by screening titles and abstracts
174	Effect of statins on endothelial function in patients with acute coronary syndrome: a prospective study using adhesion molecules and flow-mediated dilatation. 2014 Oct;6(5):354-61.	J Clin Med Res.	doi: 10.14740/jocmr1863w. Epub 2014 Jul 28. PMID: 25110539; PMCID: PMC4125330.	excluded by screening titles and abstracts
175	Salsalate Negatively Impacts Microvascular Function in Women with Endometriosis. 2025 Mar 6.	Am J Physiol Heart Circ Physiol.	doi: 10.1152/ajpheart.00012.2025. Epub ahead of print. PMID: 40047802.	excluded by screening titles and abstracts
176	Statin ameliorates endothelial dysfunction and insulin resistance in Tibet women with polycystic ovary syndrome. 2016;20(6):1185-91.	Eur Rev Med Pharmacol Sci.	PMID: 27049276.	excluded by screening titles and abstracts
177	Analytical evaluation of plasma serotonin and sphingosine 1-phosphate and their clinical assessment in early atherosclerosis. 2012 Jun;23(4):234-8.	Coron Artery Dis.	doi: 10.1097/MCA.0b013e328351ab0a. PMID: 22356865.	excluded by screening titles and abstracts
178	Impact of combination therapy with amlodipine and atorvastatin on plasma adiponectin levels in hypertensive patients with coronary artery disease: combination therapy and adiponectin. 2011 Nov;123(6):66-71.	Postgrad Med.	doi: 10.3810/pgm.2011.11.2496. PMID: 22104455.	excluded by screening titles and abstracts
179	Additive beneficial effects of atorvastatin combined with amlodipine in patients with mild-to-moderate hypertension.2011 Feb 3;146(3):319-25.	Int J Cardiol.	doi: 10.1016/j.ijcard.2009.07.002. Epub 2009 Aug 3. PMID: 19651449.	excluded by screening titles and abstracts
180	Endothelium-dependent vasodilation is related to the occurrence of cortical brain infarcts at MR imaging: The Prospective Investigation of the Vasculature in Uppsala Seniors (PIVUS) study. 2017 Mar;37(2):194-197.	Clin Physiol Funct Imaging.	doi: 10.1111/cpf.12285. Epub 2015 Aug 24. PMID: 26303051.	excluded by screening titles and abstracts
181	Atorvastatin treatment improves endothelial function through endothelial progenitor cells mobilization in ischemic heart failure patients. 2015 Feb;238(2):159-64.	Atherosclerosis.	doi: 10.1016/j.atherosclerosis.2014.12.014. Epub 2014 Dec 11. PMID: 25525743.	excluded by screening titles and abstracts
182	Comparative study between high-dose fluvastatin and low-dose fluvastatin and ezetimibe with regard to the effect on endothelial function in diabetic patients.2011;58(3):171-5.	Endocr J.	doi: 10.1507/endocrj.k10e-289. Epub 2011 Feb 4. PMID: 21304215.	excluded by screening titles and abstracts
183	Plasma pentraxin 3 is a more potent predictor of endothelial dysfunction than high-sensitive C-reactive protein. 2014;55(2):160-4.	Int Heart J.	doi: 10.1536/ihj.13-253. Epub 2014 Mar 14. PMID: 24632958.	excluded by screening titles and abstracts
184	High-dose rosuvastatin in chronic heart failure promotes vasculogenesis, corrects endothelial function, and improves cardiac remodeling--results from a randomized, double-blind, and placebo-controlled study. 2011 Jan 7;146(1):56-63.	Int J Cardiol.	doi: 10.1016/j.ijcard.2010.02.019. Epub 2010 Mar 16. PMID: 20236716.	excluded by screening titles and abstracts
185	Effects of rosuvastatin versus atorvastatin on rho-associated coiled-coil containing protein kinase activity and endothelial function in patients with atherosclerosis. 2011;39(6):2314-22.	J Int Med Res.	doi: 10.1177/147323001103900630. PMID: 22289549.	excluded by screening titles and abstracts
186	Effect of tadalafil and 3-hydroxy-3-methylglutaryl coenzyme A inhibitor statin on the haemodynamics of cavernous and brachial arteries. 2014 Sep;46(7):808-13.	Andrologia.	doi: 10.1111/and.12153. Epub 2013 Aug 22. PMID: 23964830.	excluded by screening titles and abstracts
187	Endothelial dysfunction is associated with left ventricular mass (assessed using MRI) in an adult population (MESA).2011 Jan;25(1):25-31.	J Hum Hypertens.	doi: 10.1038/jhh.2010.25. Epub 2010 Mar 18. PMID: 20237502; PMCID: PMC3037860.	excluded by screening titles and abstracts
188	Ezetimibe improves postprandial hyperlipemia and its induced endothelial dysfunction. 2011 Aug;217(2):486-91.	Atherosclerosis.	doi: 10.1016/j.atherosclerosis.2011.04.019. Epub 2011 Apr 22. PMID: 21592480.	excluded by screening titles and abstracts
189	Hypotensive effect of atorvastatin in hypertensive patients: the association among flow-mediated dilation, oxidative stress and endothelial dysfunction.2011 Dec 31;7(6):955-62.	Arch Med Sci.	doi: 10.5114/aoms.2011.26606. Epub 2011 Dec 30. PMID: 22328877; PMCID: PMC3264986.	excluded by screening titles and abstracts
190	Pitavastatin prevents postprandial endothelial dysfunction via reduction of the serum triglyceride level in obese male subjects. 2011 Jul;26(4):428-34.	Heart Vessels.	doi: 10.1007/s00380-010-0071-7. Epub 2010 Dec 4. PMID: 21132308.	excluded by screening titles and abstracts
191	Effect of atorvastatin on vascular endothelial function in moderately nicotine-dependent smokers.2014 Apr 8;13(2):2698-702.	Genet Mol Res.	doi: 10.4238/2014.April.8.13. PMID: 24782083.	excluded by screening titles and abstracts
192	Cyclooxygenase inhibition and rosuvastatin-induced vascular protection in the setting of ischemia-reperfusion: A human in vivo study. 2015 Aug;71:159-65.	Vascul Pharmacol.	doi: 10.1016/j.vph.2015.03.010. Epub 2015 Apr 11. PMID: 25869511.	excluded by screening titles and abstracts
193	Improvement of endothelial dysfunction is mediated through reduction of remnant lipoprotein after statin therapy in patients with coronary artery disease. 2020 Mar;75(3):270-274.	J Cardiol.	doi: 10.1016/j.jjcc.2019.08.006. Epub 2019 Sep 7. PMID: 31500961.	excluded by screening titles and abstracts
194	Variation in genes in the endothelin pathway and endothelium-dependent and endothelium-independent vasodilation in an elderly population.2013 May;208(1):88-94.	Acta Physiol (Oxf).	doi: 10.1111/apha.12068. Epub 2013 Feb 18. PMID: 23336501.	excluded by screening titles and abstracts
195	Effect of pravastatin on endothelial dysfunction in children with medium to giant coronary aneurysms due to Kawasaki disease. 2014 Aug;10(3):232-7.	World J Pediatr.	doi: 10.1007/s12519-014-0498-5. Epub 2014 Aug 15. PMID: 25124974.	excluded by screening titles and abstracts
196	Subtherapeutic, low-dose fluvastatin improves functional and morphological arterial wall properties in apparently healthy, middle-aged males--a pilot study. 2011 Apr;215(2):446-51.	Atherosclerosis.	doi: 10.1016/j.atherosclerosis.2010.12.041. Epub 2011 Jan 19. PMID: 21300350.	excluded by screening titles and abstracts
197	Acetylsalicylate reduces endothelial and platelet-derived microparticles in patients with coronary artery disease. 2011 Apr;89(4):239-44.	Can J Physiol Pharmacol.	doi: 10.1139/y11-013. Epub 2011 Apr 13. PMID: 21539467.	excluded by screening titles and abstracts
198	[Multiple effect of simvastatin on vascular endothelium of hypercholesterolemia patients]. 2014 Oct 18;46(5):703-6. Chinese.	Beijing Da Xue Xue Bao Yi Xue Ban.	PMID: 25331390.	excluded by screening titles and abstracts
199	Rosuvastatin improves impaired endothelial function, lowers high sensitivity CRP, complement and immuncomplex production in patients with systemic sclerosis--a prospective case-series study. 2013;15(5):R105.	Arthritis Res Ther.	doi: 10.1186/ar4285. PMID: 24008003; PMCID: PMC3978919.	excluded by screening titles and abstracts
200	Optimal Target Level of Low-density Lipoprotein Cholesterol for Vascular Function in Statin Naïve Individuals. 2017 Aug 21;7(1):8422.	Sci Rep.	doi: 10.1038/s41598-017-09043-1. PMID: 28827781; PMCID: PMC5566450.	excluded by screening titles and abstracts
201	Brachial artery endothelial function predicts platelet function in control subjects and in patients with acute myocardial infarction. 2012;23(3):202-10.	Platelets.	doi: 10.3109/09537104.2011.604805. Epub 2011 Aug 9. PMID: 21824040.	excluded by screening titles and abstracts
202	Prediction of Wound Healing in Diabetic Foot Ulcers: an Observational Study in Tertiary Hospital in Indonesia. 2017 Jan;49(1):41-51.	Acta Med Indones.	PMID: 28450653.	excluded by screening titles and abstracts
203	Improvement of arterial wall characteristics by the low-dose fluvastatin and valsartan combination in type 1 diabetes mellitus patients. 2013 Sep;10(5):420-5.	Diab Vasc Dis Res.	doi: 10.1177/1479164113485102. Epub 2013 Jun 27. PMID: 23811602.	excluded by screening titles and abstracts
204	Effect of pravastatin on endothelial dysfunction in children with medium to giant coronary aneurysms due to Kawasaki disease. . 2014 Mar 6.	World J Pediatr	doi: 10.1007/s12519-014-0465-1. Epub ahead of print. PMID: 24599612.	excluded by screening titles and abstracts
205	Moderate-dose atorvastatin improves arterial endothelial function in patients with angina pectoris and normal coronary angiogram: a pilot study. 2017 Jun;13(4):827-836.	Arch Med Sci.	doi: 10.5114/aoms.2017.68238. Epub 2017 Jun 12. PMID: 28721151; PMCID: PMC5510500.	excluded by screening titles and abstracts
206	Effect of Tirofiban Injection on vascular endothelial function, cardiac function and inflammatory cytokines in patients with acute myocardial infarction after emergency Percutaneous Coronary Intervention. 2022 Jan-Feb;38(1):9-15.	Pak J Med Sci.	doi: 10.12669/pjms.38.1.4413. PMID: 35035393; PMCID: PMC8713218.	excluded by screening titles and abstracts
207	Long-term improvement of arterial wall characteristics in patients with diabetes mellitus type 1 using cyclic, intermittent treatment with a low-dose fluvastatin and valsartan combination. 2015 Sep;10(3):1207-1211.	Exp Ther Med.	doi: 10.3892/etm.2015.2622. Epub 2015 Jul 7. PMID: 26622466; PMCID: PMC4533138.	excluded by screening titles and abstracts
208	Impact of hypertriglyceridemia on endothelial dysfunction during statin ± ezetimibe therapy in patients with coronary heart disease. 2011 Aug 1;108(3):333-9.	Am J Cardiol.	doi: 10.1016/j.amjcard.2011.03.049. Epub 2011 May 3. PMID: 21545981.	excluded by screening titles and abstracts
209	Endothelial function improvement in patients with familial hypercholesterolemia receiving PCSK-9 inhibitors on top of maximally tolerated lipid lowering therapy. 2020 Oct;194:229-236.	Thromb Res.	doi: 10.1016/j.thromres.2020.07.049. Epub 2020 Jul 31. PMID: 33213848.	excluded by screening titles and abstracts
210	Single high dose atorvastatin does not ameliorate endothelial function and large arterial stiffness in dyslipidemic patients without atherosclerosis. . 2012 Jun;16(6):824-8.	Eur Rev Med Pharmacol Sci	PMID: 22913216.	excluded by screening titles and abstracts
211	The Effect of Atorvastatin on Vascular Function and Structure in Young Adult Survivors of Childhood Cancer: A Randomized, Placebo-Controlled Pilot Clinical Trial. 2019 Aug;8(4):442-450.	J Adolesc Young Adult Oncol.	doi: 10.1089/jayao.2017.0075. Epub 2017 Aug 30. PMID: 28853979; PMCID: PMC6689188.	excluded by screening titles and abstracts
212	Improving Arterial Wall Characteristics in Patients After Myocardial Infarction with a Very Low Dose of Fluvastatin and Valsartan: A Proof-of-Concept Study. 2018 Sep 29;24:6892-6899.	Med Sci Monit.	doi: 10.12659/MSM.908967. PMID: 30266894; PMCID: PMC6247743.	excluded by screening titles and abstracts
213	The effect of pitavastatin calcium on endothelial dysfunction induced by hypercholesterolemia. . 2011 Jul;12(10):1463-71.	Expert Opin Pharmacother	doi: 10.1517/14656566.2011.583238. PMID: 21651447.	excluded by screening titles and abstracts
214	Impact of decreased insulin resistance by ezetimibe on postprandial lipid profiles and endothelial functions in obese, non-diabetic-metabolic syndrome patients with coronary artery disease. 2019 Jun;34(6):916-925.	Heart Vessels.	doi: 10.1007/s00380-018-1319-x. Epub 2018 Dec 5. PMID: 30519809; PMCID: PMC6531627.	excluded by screening titles and abstracts
215	Effects of Low Dose versus High Dose Statin Therapy on the Changes of Endothelial Function and Carotid Intima-Media Thickness in Patients with Variant Angina. 2013 Jun;21(2):58-63.	J Cardiovasc Ultrasound.	doi: 10.4250/jcu.2013.21.2.58. Epub 2013 Jun 26. PMID: 23837115; PMCID: PMC3701780.	excluded by screening titles and abstracts
216	Rosuvastatin does not affect fasting glucose, insulin resistance, or adiponectin in patients with mild to moderate hypertension. 2013 Apr;49(1):31-7.	Chonnam Med J.	doi: 10.4068/cmj.2013.49.1.31. Epub 2013 Apr 25. PMID: 23678475; PMCID: PMC3651984.	excluded by screening titles and abstracts
217	Vascular effects and safety of dalcetrapib in patients with or at risk of coronary heart disease: the dal-VESSEL randomized clinical trial. 2012 Apr;33(7):857-65.	Eur Heart J.	doi: 10.1093/eurheartj/ehs019. Epub 2012 Feb 16. PMID: 22345126; PMCID: PMC3345558.	excluded by screening titles and abstracts
218	Effects of atorvastatin on vascular function, inflammation, and androgens in women with polycystic ovary syndrome: a double-blind, randomized, placebo-controlled trial. 2011 Apr;95(5):1849-52.	Fertil Steril.	doi: 10.1016/j.fertnstert.2010.11.040. Epub 2010 Dec 8. PMID: 21144505; PMCID: PMC3062732.	excluded by screening titles and abstracts
219	Impact of acute caffeine ingestion on endothelial function in subjects with and without coronary artery disease. . 2011 May 1;107(9):1255-61.	Am J Cardiol	doi: 10.1016/j.amjcard.2010.12.035. Epub 2011 Feb 23. PMID: 21349479.	excluded by screening titles and abstracts
220	Dose-dependent effects of short term atorvastatin treatment on arterial wall properties and on indices of left ventricular remodeling in ischemic heart failure. 2013 Apr;227(2):367-72.	Atherosclerosis.	doi: 10.1016/j.atherosclerosis.2013.01.015. Epub 2013 Jan 21. PMID: 23433403.	excluded by screening titles and abstracts
221	Serum uric acid level and endothelial dysfunction in patients with nondiabetic chronic kidney disease. 2011;33(4):298-304.	Am J Nephrol.	doi: 10.1159/000324847. Epub 2011 Mar 8. PMID: 21389694; PMCID: PMC3064939.	excluded by screening titles and abstracts
222	Treatment of a patient with congenital analbuminemia with atorvastatin and albumin infusion. 2013 Apr 16;1(1):44-8.	World J Clin Cases.	doi: 10.12998/wjcc.v1.i1.44. PMID: 24303462; PMCID: PMC3845927.	excluded by screening titles and abstracts
223	Relationship between Impairment of the Vascular Endothelial Function and the CHA<sub>2</sub>DS<sub>2</sub>-VASc Score in Patients with Sinus Rhythm and Non-valvular Atrial Fibrillation. 2018 Aug 1;57(15):2131-2139.	Intern Med.	doi: 10.2169/internalmedicine.9831-17. Epub 2018 Mar 9. PMID: 29526970; PMCID: PMC6120849.	excluded by screening titles and abstracts
224	Improvement of arterial wall phenotype in subjects at moderate cardiovascular risk induced by very low-dose fluvastatin/valsartan combination: a pilot study. 2018 Oct;37(5):356-364.	Int Angiol.	doi: 10.23736/S0392-9590.18.03983-4. Epub 2018 Jun 27. PMID: 29952159.	excluded by screening titles and abstracts
225	Dietary carbohydrate restriction improves insulin sensitivity, blood pressure, microvascular function, and cellular adhesion markers in individuals taking statins. 2013 Nov;33(11):905-12.	Nutr Res.	doi: 10.1016/j.nutres.2013.07.022. Epub 2013 Sep 18. PMID: 24176230.	excluded by screening titles and abstracts
226	Renovascular Hypertension with Progressive Atherosclerotic Renal Artery Stenosis in an Elderly Patient with Known Fibromuscular Dysplasia: A Case Report. 2023 May 21;24:e939881.	Am J Case Rep.	doi: 10.12659/AJCR.939881. PMID: 37210595; PMCID: PMC10208547.	excluded by screening titles and abstracts
227	Effects of rosuvastatin on pentraxin 3 level and platelet aggregation rate in elderly patients with acute myocardial infarction undergoing elective interventional therapy: a double-blind controlled study. 2017 Aug;21(16):3730-3735.	Eur Rev Med Pharmacol Sci.	PMID: 28925467.	excluded by screening titles and abstracts
228	Clinical Significance of Serum Omega-3 Fatty Acids on Endothelial Function in Patients with Coronary Artery Disease Under Statin Therapy.2025 Feb 5;12(2):60.	J Cardiovasc Dev Dis.	doi: 10.3390/jcdd12020060. PMID: 39997494; PMCID: PMC11856868.	excluded by screening titles and abstracts
229	Angiotensin type 1 receptor A1166C gene polymorphism is associated with endothelial dysfunction and in-stent restenosis after percutaneous coronary intervention. 2015 Jun 1;8(6):7350-7.	Int J Clin Exp Pathol.	PMID: 26261635; PMCID: PMC4525969.	excluded by screening titles and abstracts
230	Prasugrel as opposed to clopidogrel improves endothelial nitric oxide bioavailability and reduces platelet-leukocyte interaction in patients with unstable angina pectoris: A randomized controlled trial. 2017 Dec 1;248:7-13.	Int J Cardiol.	doi: 10.1016/j.ijcard.2017.06.099. Epub 2017 Jul 1. PMID: 28709700.	excluded by screening titles and abstracts
231	Loss of the preconditioning effect of rosuvastatin during sustained therapy: a human in vivo study. 2012 Jan 1;302(1):H153-8.	Am J Physiol Heart Circ Physiol.	doi: 10.1152/ajpheart.00083.2011. Epub 2011 Oct 14. PMID: 22003053.	excluded by screening titles and abstracts
232	Effect of rosuvastatin on ROCK activity, endothelial function, and inflammation in Asian patients with atherosclerosis	Internal Medicine	10.2169/internalmedicine.51.6771	excluded by screening titles and abstracts
233	Analytical evaluation of plasma serotonin and sphingosine 1-phosphate and their clinical assessment in early atherosclerosis	Coronary Artery Disease	10.1097/MCA.0b013e328351ab0a	excluded by screening titles and abstracts
234	Single high dose atorvastatin does not ameliorate endothelial function and large arterial stiffness in dyslipidemic patients without atherosclerosis	European Review for Medical and Pharmacological Sciences		excluded by screening titles and abstracts
235	A comparison of the efficacy of combined ezetimibe and statin therapy with doubling of statin dose in patients with remnant lipoproteinemia on previous statin therapy	Journal of Cardiology	10.1016/j.jjcc.2012.02.005	excluded by screening titles and abstracts
236	Meta-analysis of the effects of statin therapy on endothelial function in patients with diabetes mellitus	Atherosclerosis	10.1016/j.atherosclerosis.2012.01.031	excluded by screening titles and abstracts
237	Effect of intensive lipid-lowering treatment compared to moderate lipid-lowering treatment with rosuvastatin on endothelial function in high risk patients	International Journal of Cardiology	10.1016/j.ijcard.2011.01.071	excluded by screening titles and abstracts
238	Arterial function in familial combined hyperlipidemia: Effect of rosuvastatin	European Heart Journal	10.1093/eurheartj/ehs284	excluded by screening titles and abstracts
239	Pharmacokinetic interactions between clopidogrel and rosuvastatin: Effects on vascular protection in subjects with coronary heart disease	European Heart Journal	10.1093/eurheartj/ehs283	excluded by screening titles and abstracts
240	Ezetimibe improves endothelial function and inhibits Rho-kinase activity associated with inhibition of cholesterol absorption in humans	Circulation Journal	10.1253/circj.CJ-12-0331	excluded by screening titles and abstracts
241	Significant differential metabolic effects of rosuvastatin and pravastatin in hypercholesterolemic patients	Journal of Hypertension	10.1097/01.hjh.0000420458.55736.d1	excluded by screening titles and abstracts
242	Effect of amlodipine and amlodipine plus atorvastatin on impaired vascular function in patients with hypertension	Journal of Hypertension	10.1097/01.hjh.0000420580.36849.9c	excluded by screening titles and abstracts
243	Additive effect of homocysteine- and cholesterol-lowering therapy on endothelium-dependent vasodilation in patients with cardiovascular disease	Cardiovascular Therapeutics	10.1111/j.1755-5922.2011.00272.x	excluded by screening titles and abstracts
244	Pravastatin combined with valsartan shows additive beneficial vascular effects in patients with hypercholesterolemia	Circulation		excluded by screening titles and abstracts
245	Long-term administration of pioglitazone added to statin reverses vasomotor dysfunction of coronary arteries irrespective of improvements in diabetic status	Circulation		excluded by screening titles and abstracts
246	The relationship between albumin excretion and early markers of cardiovascular disease risk in adolescents with type-1 diabetes: The AdDIT study	Circulation		excluded by screening titles and abstracts
247	Effects of CYP2C19 Genotype on arterial wall properties in patients with coronary artery disease	Circulation		excluded by screening titles and abstracts
248	Measurement of flow-mediated endothelial vasomotor function remains useful for assessment of residual cardiovascular risk in patients with CAD after achievement of LDL-cholesterol goals by statin	Circulation		excluded by screening titles and abstracts
249	Subtherapeutic, low-dose fluvastatin improves functional and morphological arterial wall properties in apparently healthy, middle-aged males	Artery Research		excluded by screening titles and abstracts
250	The effect of single tablet of fix-dose amlodipine and atorvastatin on lipid profile, and flow mediated dilation of people with type 2 diabetes mellitus	Therapeutic Research		excluded by screening titles and abstracts
251	Effect of high-dose statin versus low-dose statin plus ezetimibe on endothelial function: A meta-analysis of randomized trials	Journal of Cardiovascular Pharmacology and Therapeutics	10.1177/1074248412449384	excluded by screening titles and abstracts
252	Niacin improves lipid profile but not endothelial function in patients with coronary artery disease on high dose statin therapy	Atherosclerosis	10.1016/j.atherosclerosis.2012.10.067	excluded by screening titles and abstracts
253	High-dose statin monotherapy versus low-dose statin/ezetimibe combination on fasting and postprandial lipids and endothelial function in obese patients with the metabolic syndrome: The PANACEA study	Atherosclerosis	10.1016/j.atherosclerosis.2012.11.028	excluded by screening titles and abstracts
254	Effect of treatment with pravastatin or ezetimibe on endothelial function in patients with moderate hypercholesterolemia	European Journal of Clinical Pharmacology	10.1007/s00228-012-1345-z	excluded by screening titles and abstracts
255	Delaying arterial ageing in middle-aged males by low-dose fluvastatin and valsartan combination	European Journal of Preventive Cardiology	10.1177/2047487314530052	excluded by screening titles and abstracts
256	Effect of statin therapy on structural and functional properties of arteries, lipid profile and c-reactive protein in patients with coronary heart disease	European Journal of Preventive Cardiology	10.1177/2047487314530052	excluded by screening titles and abstracts
257	Dose-dependent effects of short term atorvastatin treatment on arterial wall properties and on indices of left ventricular remodeling in ischemic heart failure	Atherosclerosis	10.1016/j.atherosclerosis.2013.01.015	excluded by screening titles and abstracts
258	Endothelial function and geometric remodeling of arterialized vein grafts are asynchronous	Journal of Vascular Surgery	10.1016/j.jvs.2013.02.045	excluded by screening titles and abstracts
259	Combination therapy has additive effects to simultaneously improve vascular and metabolic phenotypes over monotherapy in patients with hypercholesterolemia	European Heart Journal: Acute Cardiovascular Care	10.1177/2048872613501458	excluded by screening titles and abstracts
260	Rosuvastatin improves impaired endothelial function and lowers high sensitivity CRP in patients with systemic sclerosis-a prospective case-series study	Annals of the Rheumatic Disease	10.1136/annrheumdis-2012-eular.2205	excluded by screening titles and abstracts
261	Differential metabolic effects of rosuvastatin and pravastatin in hypercholesterolemic patients	International Journal of Cardiology	10.1016/j.ijcard.2011.11.028	excluded by screening titles and abstracts
262	Effects of low dose versus high dose statin therapy on the changes of endothelial function and carotid intima-media thickness in patients with variant angina	Journal of Cardiovascular Ultrasound	10.4250/jcu.2013.21.2.58	excluded by screening titles and abstracts
263	Effects of simvastatin on vascular endothelial function in patients with coronary heart diseases	Heart	10.1136/heartjnl-2013-304613.702	excluded by screening titles and abstracts
264	The impact of high dose atorvastatin treatment on endothelial progenitor cells, vascular function and inflammatory status in ischemic heart failure	European Heart Journal		excluded by screening titles and abstracts
265	Impaired endothelial function in the brachial artery predicts clinical poor outcome in patients with stable angina pectoris undergoing successful coronary revascularization	European Heart Journal		excluded by screening titles and abstracts
266	Effects of CYP2C19 genotype on vascular function in patients with coronary artery disease receiving clopidogrel	European Heart Journal		excluded by screening titles and abstracts
267	The apolipoprotein B/A1 ratio is associated with reactive oxygen metabolites and endothelial dysfunction in statin-treated patients with coronary artery disease	Journal of Atherosclerosis and Thrombosis	10.5551/jat.16824	excluded by screening titles and abstracts
268	16th Tri-country Congress of the Austrian, German and Swiss Society of Angiology	Vasa - Journal of Vascular Diseases	10.1024/0301-1526.a000276	excluded by screening titles and abstracts
269	Improvement of arterial wall characteristics by the low-dose fluvastatin and valsartan combination in type 1 diabetes mellitus patients	Diabetes and Vascular Disease Research	10.1177/1479164113485102	excluded by screening titles and abstracts
270	Pitavastatin ameliorates endothelial function in diabetics	Japanese Pharmacology and Therapeutics		excluded by screening titles and abstracts
271	Arthritis Research and Therapy	Arthritis Research and Therapy	10.1186/ar4285	excluded by screening titles and abstracts
272	Combination pravastatin and valsartan treatment has additive beneficial effects to simultaneously improve both metabolic and cardiovascular phenotypes beyond that of monotherapy with either drug in patients with primary hypercholesterolemia	Diabetes	10.2337/db13-0566	excluded by screening titles and abstracts
273	Dietary carbohydrate restriction improves insulin sensitivity, blood pressure, microvascular function, and cellular adhesion markers in individuals taking statins	Nutrition Research	10.1016/j.nutres.2013.07.022	excluded by screening titles and abstracts
274	Relationship of PCSK9 with measures of vascular disease and global risk in 1574 individuals enrolled in the fate (fireman and their endothelium) study	Circulation		excluded by screening titles and abstracts
275	The impact of high dose atorvastatin treatment on endothelial progenitor cells, vascular function and inflammatory status in ischemic heart failure	Circulation		excluded by screening titles and abstracts
276	Atorvastatin reduces atherosclerotic plaque inflammation and serum high-sensitivity CRP levels in patients with carotid atherosclerosis	Circulation		excluded by screening titles and abstracts
277	Exercise-induced myalgia may limit the cardiovascular benefits of statins	Cardiovascular Drugs and Therapy	10.1007/s10557-013-6483-8	excluded by screening titles and abstracts
278	Statin improves flow-mediated vasodilation in chronic kidney diseases	International Journal of Hypertension	10.1155/2013/876865	excluded by screening titles and abstracts
279	Periodontitis is associated with endothelial dysfunction in a general population: A cross-sectional study	PLoS ONE	10.1371/journal.pone.0084603	excluded by screening titles and abstracts
280	Eicosapentaenoic acid combined with optimal statin therapy improves endothelial dysfunction in patients with coronary artery disease	Cardiovascular Drugs and Therapy	10.1007/s10557-013-6496-3	excluded by screening titles and abstracts
281	Effect of tadalafil and 3-hydroxy-3-methylglutaryl coenzyme A inhibitor statin on the haemodynamics of cavernous and brachial arteries	Andrologia	10.1111/and.12153	excluded by screening titles and abstracts
282	Effects of simvastatin/ezetimibe on microparticles, endothelial progenitor cells and platelet aggregation in subjects with coronary heart disease under antiplatelet therapy	Brazilian Journal of Medical and Biological Research	10.1590/1414-431X20143628	excluded by screening titles and abstracts
283	Anti-sympathetic action enhances statin's pleiotropic effects: The combined effect of rosuvastatin and atenolol on endothelial function	International Angiology		excluded by screening titles and abstracts
284	Effect of HDL-raising therapies on endothelial function, lipoproteins and inlammation in HIVinfected subjects with low HDL cholesterol. ACTG 5293: A 24-week randomized trial of extendedrelease niacin vs fenoibrate	Antiviral Therapy		excluded by screening titles and abstracts
285	Rosuvastatin Lowers Oxidative LDL in HIV-Infected Persons On Antiretroviral Therapy: SATURN-HIV	Topics in Antiviral Medicine		excluded by screening titles and abstracts
286	Combination therapy with pravastatin and valsartan has additive effects to improve vascular and metabolic phenotypes over monotherapy in hypercholesterolemic patients	Global Heart	10.1016/j.gheart.2014.03.2036	excluded by screening titles and abstracts
287	Combination therapy with pravastatin and valsartan has additive effects to improve vascular phenotypes over monotherapy in patients with hypercholesterolemia	Global Heart	10.1016/j.gheart.2014.03.1630	excluded by screening titles and abstracts
288	Effect of pravastatin on endothelial dysfunction in children with medium to giant coronary aneurysms due to Kawasaki disease	World Journal of Pediatrics	10.1007/s12519-014-0465-1	excluded by screening titles and abstracts
289	Rosuvastatin lowers oxidative LDL in HIV-infected persons on antiretroviral therapy: Saturn-HIV	Topics in Antiviral Medicine		excluded by screening titles and abstracts
290	Rosuvastatin improves endothelial dysfunction in RA	International Journal of Rheumatic Diseases		excluded by screening titles and abstracts
291	Changes in oxidative stress and vascular function as determinants of progression of atherosclerosis	Journal of the American College of Cardiology	10.1016/S0735-1097(14)62082-9	excluded by screening titles and abstracts
292	Eecp improve vascular function and status in hypercholesterolemic subjects with subclinical atherosclerosis	Journal of the American College of Cardiology	10.1016/S0735-1097(14)61330-9	excluded by screening titles and abstracts
293	High levels of dysfunctional high density lipoprotein in acute phase of myocardial infarction is associated with coronary thrombosis, no-reflow and reduced flow-mediated dilation	Journal of the American College of Cardiology	10.1016/S0735-1097(14)60262-X	excluded by screening titles and abstracts
294	Effect of atorvastatin on vascular endothelial function in moderately nicotine-dependent smokers	Genetics and Molecular Research	10.4238/2014.April.8.13	excluded by screening titles and abstracts
295	12-weeks of lipid-lowering therapy decrease exercise tolerance without affecting endothelial function or arterial stiffness among subjects with primary untreated hypercholesterolemia	European Journal of Preventive Cardiology	10.1177/2047487314534582	excluded by screening titles and abstracts
296	Rosuvastatin improves inflammation and vascular function in rheumatoid arthritis	Annals of the Rheumatic Diseases	10.1136/annrheumdis-2014-eular.5290	excluded by screening titles and abstracts
297	Rosuvastatin and olmesartan improve inflammation and endothelial dysfunction in rheumatoid arthritis	Annals of the Rheumatic Diseases	10.1136/annrheumdis-2014-eular.5272	excluded by screening titles and abstracts
298	Flow-mediated dilatation of brachial artery is inversely correlated with the postprandial peaking of triglyceride and very low-density lipoprotein in patients with cardio-and cerebrovascular diseases despite low fat diet and statin treatment	Endocrine Reviews		excluded by screening titles and abstracts
299	High-density lipoprotein levels and oxidability during acute phase of myocardial infarction are associated with reduced endotheliumdependent dilation and nitric oxide bioavailability	Basic and Clinical Pharmacology and Toxicology		excluded by screening titles and abstracts
300	Stem cell Augmentation therapy for cardiovascular risk in ankylosing spondylitis: Statin-as study	Indian Journal of Rheumatology	10.1016/j.injr.2014.10.005	excluded by screening titles and abstracts
301	Rosuvastatin improves inflammation and vascular function in rheumatoid arthritis	Indian Journal of Rheumatology	10.1016/j.injr.2014.10.005	excluded by screening titles and abstracts
302	The impact of cigarette smoking on the pleiotropic effects of simvastatin in the coronary heart disease patients	Atherosclerosis	10.1016/j.atherosclerosis.2014.05.757	excluded by screening titles and abstracts
303	Impact of Q192R of PON1 polymorphism on the endothelial function and oxidative stress markers in the simvastatintreated chd patients	Atherosclerosis	10.1016/j.atherosclerosis.2014.05.673	excluded by screening titles and abstracts
304	The possible predictive role of laboratory biomarkers for endothelial dysfunction in patients with metabolic syndrome	Atherosclerosis	10.1016/j.atherosclerosis.2014.05.288	excluded by screening titles and abstracts
305	Short-term rosuvastatin therapy influence on restored endothelial function in hypertensive patients	Atherosclerosis	10.1016/j.atherosclerosis.2014.05.243	excluded by screening titles and abstracts
306	The effect of exercise on endothelial function of patient with coronary heart disease	Cardiology		excluded by screening titles and abstracts
307	Effect of pravastatin on endothelial dysfunction in children with medium to giant coronary aneurysms due to Kawasaki disease	World Journal of Pediatrics	10.1007/s12519-014-0498-5	excluded by screening titles and abstracts
308	Vitamin D and endothelial vasodilation in older individuals: The PIVUS Study	European Geriatric Medicine		excluded by screening titles and abstracts
309	Statin treatment increases the circulating endothelial progenitor cells and improve endothelial function in patients with coronary artery diseases	European Heart Journal	10.1093/eurheartj/ehu325	excluded by screening titles and abstracts
310	Effects of atorvastatin treatment on endothelial function and inflammatory status of ischemic heart failure patients: The impact of renal function	European Heart Journal	10.1093/eurheartj/ehu325	excluded by screening titles and abstracts
311	Temporal endotherial dysfunction due to noctural hypoxemia induce may be preventable by statin treatment	European Heart Journal	10.1093/eurheartj/ehu325	excluded by screening titles and abstracts
312	Atorvastatin treatment mobilizes endothelial progenitor cells in early stages of ischemic heart failure	European Heart Journal	10.1093/eurheartj/ehu323	excluded by screening titles and abstracts
313	Effects of non-statin antilipemic drugs on vascular endothelial function in patients with type 2 diabetes with hypercholesterolemia	Diabetology International	10.1007/s13340-013-0152-9	excluded by screening titles and abstracts
314	Hypotensive atorvastatin effect: The association among flow-mediated dilation, oxidative stress and endothelial dysfunction in hypertensive patients	European Heart Journal: Acute Cardiovascular Care	10.1177/2048872614549721	excluded by screening titles and abstracts
315	Abstracts from HEART UK 28th Annual Conference	Atherosclerosis		excluded by screening titles and abstracts
316	Stem cell augmentation for cardiovascular risk in rheumatoid arthritis	Arthritis and Rheumatology	10.1002/art.38914	excluded by screening titles and abstracts
317	Statin therapy decreases VO2peak without affecting exercise endurance, endothelial function or arterial stiffness among subjects with primary untreated hypercholesterolemia	Canadian Journal of Cardiology		excluded by screening titles and abstracts
318	Proteinase K-like serine protease pcsk9 influence on the dyslipidemia and endothelial dysfunction observed in rheumatoid arthritis patients	Arthritis and Rheumatology	10.1002/art.38914	excluded by screening titles and abstracts
319	Multiple effect of simvastatin on vascular endothelium of hypercholesterolemia patients	Beijing da xue xue bao.		excluded by screening titles and abstracts
320	Effect of atorvastatin on endothelial function and rho kinase activity in patients with stable coronary heart disease	Journal of the American College of Cardiology		excluded by screening titles and abstracts
321	Stem cell augmentation for cardiovascular risk in Rheumatoid Arthritis: STAR study	Indian Heart Journal		excluded by screening titles and abstracts
322	Antihypertensive effect of rosuvastatin in normocholesterolemic hypertensive patients and its association with flow mediated dilation and oxidative stress	Indian Heart Journal		excluded by screening titles and abstracts
323	Tobacco smoking, paraoxonase-1 (PON1) activity and pleiotropic effects of simvastatin treatment in patients with stable coronary artery disease (CAD)	Przegla̧d lekarski		excluded by screening titles and abstracts
324	Association of proprotein convertase subtilisin/kexin type 9 (PCSK9) with cardiovascular risk in primary prevention	Arteriosclerosis, Thrombosis, and Vascular Biology	10.1161/ATVBAHA.115.306172	excluded by screening titles and abstracts
325	Long-term improvement of arterial wall characteristics in patients with diabetes mellitus type 1 using cyclic, intermittent treatment with a low-dose fluvastatin and valsartan combination	Experimental and Therapeutic Medicine	10.3892/etm.2015.2622	excluded by screening titles and abstracts
326	Effect of non-antihypertensive drugs on endothelial function in hypertensive subjects evaluated by flow-mediated vasodilation	Current Vascular Pharmacology	10.2174/1570161112666141127163710	excluded by screening titles and abstracts
327	Renovascular disease	Medicine (United Kingdom)	10.1016/j.mpmed.2015.04.008	excluded by screening titles and abstracts
328	Cyclooxygenase inhibition and rosuvastatin-induced vascular protection in the setting of ischemia-reperfusion: A human in vivo study	Vascular Pharmacology	10.1016/j.vph.2015.03.010	excluded by screening titles and abstracts
329	Atorvastatin treatment improves endothelial function through endothelial progenitor cells mobilization in ischemic heart failure patients	Atherosclerosis	10.1016/j.atherosclerosis.2014.12.014	excluded by screening titles and abstracts
330	Effects of atorvastatin treatment on endothelial function and inflammatory status in ischemic heart failure patients: The impact of renal function	Journal of the American College of Cardiology		excluded by screening titles and abstracts
331	New findings implicated in coronary calcification in chronic phase kawasaki disease	Circulation		excluded by screening titles and abstracts
332	Vascular endothelial function, cardiac hypertrophy and kidney transplantation	Nephrology Dialysis Transplantation	10.1093/ndt/gfv202.43	excluded by screening titles and abstracts
333	Improved endothelial function is associated with reduced arterial stiffness and atherosclerotic regression in rosuvastatin treated patients with inflammatory joint diseases	European Journal of Preventive Cardiology	10.1177/2047487315586733	excluded by screening titles and abstracts
334	The impact of atorvastatin treatment on endothelial progenitor cells in patients with ischemic heart failure	European Journal of Heart Failure	10.1002/ejhf.277	excluded by screening titles and abstracts
335	Limited impact of atorvastatin treatment on endothelial function and inflammatory status in ischemic heart failure patients with renal impairment	European Journal of Heart Failure	10.1002/ejhf.277	excluded by screening titles and abstracts
336	Pitavastatin calcium improves endothelial function and delays the progress of atherosclerosis in patients with hypercholesterolemia	Journal of Zhejiang University: Science B	10.1631/jzus.B1400181	excluded by screening titles and abstracts
337	Vascular and metabolic effects of ezetimibe depend on dosages of simvastatin in patients with hypercholesterolemia	Journal of Hypertension	10.1097/01.hjh.0000469802.64737.2e	excluded by screening titles and abstracts
338	Improved endothelial function in rosuvastatin-treated patients with inflammatory joint diseases is associated with reduced atherosclerosis and arteriosclerosis: Results from the RORA-as study	Annals of the Rheumatic Diseases	10.1136/annrheumdis-2015-eular.4216	excluded by screening titles and abstracts
339	Plasma polyunsaturated fatty acid profile is associated with vascular endothelial function in patients with type 2 diabetes	Diabetes	10.2337/db15386741	excluded by screening titles and abstracts
340	Reducing endothelial dysfunction and arterial stiffness using omega-3 polyunsaturated fatty acids in hypertensive patients with type 2 diabetes mellitus	Journal of Hypertension	10.1097/01.hjh.0000467850.95117.36	excluded by screening titles and abstracts
341	Flow-mediated dilatation (FMD) and endothelium-independent dilatation (EID) in patients with multifocal fibromuscular dysplasia: A cross-sectional study	Journal of Hypertension	10.1097/01.hjh.0000467574.64325.90	excluded by screening titles and abstracts
342	Neuronal nitric oxide synthase polymorphism reduces endothelial function, increases sympathetic activity and recurrent cardiovascular events after myocardial infarction	BBA Clinical	10.1016/j.bbacli.2015.05.013	excluded by screening titles and abstracts
343	Rosuvastatin improves endothelial dysfunction in ankylosing spondylitis	Clinical Rheumatology	10.1007/s10067-015-2912-3	excluded by screening titles and abstracts
344	Influence of ALDH2 genotype on the effect of co-administration of atorvastatin with nitroglycerin on endothelial function and oxidative stress	Journal of Pharmacological Sciences		excluded by screening titles and abstracts
345	Significant differential vascular and metabolic effects of simvastatin combined with ezetimibe and simvastatin alone in patients with hypercholesterolemia	Atherosclerosis		excluded by screening titles and abstracts
346	Isolated LP(a) hyperlipidemia has more impact on subclinical atherosclerosis in dyslipidemic children than when combined with high non-HDL cholesterol	Atherosclerosis		excluded by screening titles and abstracts
347	Possible mechanism of coronary calcification in chronic-phase Kawasaki disease	European Heart Journal	10.1093/eurheartj/ehv400	excluded by screening titles and abstracts
348	Endothelium-dependent relaxation in cardiac patients referred for cardiac rehabilitation	European Heart Journal	10.1093/eurheartj/ehv399	excluded by screening titles and abstracts
349	Vascular and metabolic effects of ezetimibe combined with simvastatin in patients with hypercholesterolemia	International Journal of Cardiology	10.1016/j.ijcard.2015.07.016	excluded by screening titles and abstracts
350	Rosuvastatin improves endothelial function in patients with inflammatory joint diseases, longitudinal associations with atherosclerosis and arteriosclerosis: Results from the RORA-AS statin intervention study	Arthritis Research and Therapy	10.1186/s13075-015-0795-y	excluded by screening titles and abstracts
351	Interleukin-1 Inhibition and Vascular Function in Patients with Chronic Kidney Disease (CKD): A Randomized Controlled Trial	Journal of the American Society of Nephrology		excluded by screening titles and abstracts
352	The probiotic bacterium lactobacillus plantarum 299v improves vascular endothelial function and decreases inflammatory biomarkers in men with established cardiovascular disease	Circulation		excluded by screening titles and abstracts
353	Incidence and risk factors of restenosis, and its impact on blood pressure control after percutaneous transluminal renal angioplasty in patients with renovascular hypertension	Circulation		excluded by screening titles and abstracts
354	Flow-mediated dilatation (FMD) and endothelium-independent dilation (EID) in patients with multifocal fibromuscular dysplasia: A cross-sectional study	Annales de Cardiologie et d'Angeiologie		excluded by screening titles and abstracts
355	CO-28: Flow-mediated dilatation (FMD) and endothelium-independent dilation (EID) in patients with multifocal fibromuscular dysplasia: a cross-sectional study	Annales de Cardiologie et d'Angeiologie	10.1016/S0003-3928(16)30028-2	excluded by screening titles and abstracts
356	Renin-angiotensin system blockade associated with statin improves endothelial function in diabetics	Arquivos Brasileiros de Cardiologia	10.5935/abc.20150123	excluded by screening titles and abstracts
357	Statin ameliorates endothelial dysfunction and insulin resistance in Tibet women with polycystic ovary syndrome	European Review for Medical and Pharmacological Sciences		excluded by screening titles and abstracts
358	Is it necessary to treat asymptomatic hyperlipidemia?	European Journal of Pediatrics	10.1007/s00431-016-2785-8	excluded by screening titles and abstracts
359	Impact of rosuvastatin treatment on HDL-induced PKC-β II and eNOS phosphorylation in endothelial cells and its relation to flow-mediated dilatation in patients with chronic heart failure	Cardiology Research and Practice	10.1155/2016/4826102	excluded by screening titles and abstracts
360	Paraoxonase-1 activity and pleiotropic properties of simvastatin in obese and non-obese patients with stable coronary artery disease (CAD)	Przegla̧d lekarski		excluded by screening titles and abstracts
361	Paraoxonase-1 and Simvastatin Treatment in Patients with Stable Coronary Artery Disease	International Journal of Vascular Medicine	10.1155/2016/6312478	excluded by screening titles and abstracts
362	Diagnostic dilemma-vasculitis or fibromuscular dysplasia?	Internal Medicine Journal	10.1111/imj.13052	excluded by screening titles and abstracts
363	Low-dose fluvastatin and valsartan rejuvenate the arterial wall through telomerase activity increase in middle-aged men	Rejuvenation Research	10.1089/rej.2015.1722	excluded by screening titles and abstracts
364	Rosuvastatin dose-dependently improves flow-mediated dilation, but reduces adiponectin levels and insulin sensitivity in hypercholesterolemic patients	Journal of the American College of Cardiology		excluded by screening titles and abstracts
365	Vascular and metabolic effects of ezetimibe depend on dosages of simvastatin in patients with hypercholesterolaemia	EuroIntervention		excluded by screening titles and abstracts
366	Rosuvastatin dose-dependently improves flow-mediated dilation, but reduces adiponectin levels and insulin sensitivity in hypercholesterolaemic patients	EuroIntervention		excluded by screening titles and abstracts
367	Vascular and metabolic effects of ezetimibe depend on dosages of simvastatin in patients with hypercholesterolemia	Global Heart	10.1016/j.gheart.2016.03.092	excluded by screening titles and abstracts
368	Rosuvastatin dose-dependently improves flow-mediated dilation, but reduces adiponectin levels and insulin sensitivity in hypercholesterolemic patients	Global Heart	10.1016/j.gheart.2016.03.091	excluded by screening titles and abstracts
369	Association of T cell and macrophage activation with vascular health in HIV	Topics in Antiviral Medicine		excluded by screening titles and abstracts
370	Subclinical atherosclerosis in ankylosing spondylitis. Does it really exist and which are the effects of treatments? A systematic review	Annals of the Rheumatic Diseases	10.1136/annrheumdis-2016-eular.4207	excluded by screening titles and abstracts
371	Short term low dose atorvastatin therapy improves endothelial dysfunction in normolipidemic patients with preserved ejection fraction heart failure	Cardiology (Switzerland)	10.1159/000447505	excluded by screening titles and abstracts
372	Effects of low-dose vs. Moderate-dose pitavastatin in coronary neointimal hyperplasia at 12 months follow-up in type 2 diabetic patients: Optical coherence tomography analysis	European Heart Journal	10.1093/eurheartj/ehw433	excluded by screening titles and abstracts
373	Circulating microvesicles (c-MVs) levels and endothelial function in patients with multifocal fibromuscular dysplasia (FMD): A cross-sectional study	Journal of Hypertension	10.1097/01.hjh.0000491758.44896.a2	excluded by screening titles and abstracts
374	Rosuvastatin dose-dependently improves flow-mediated dilation, but reduces adiponectin levels and insulin sensitivity in hypercholesterolemic patients	Journal of Cardiac Failure		excluded by screening titles and abstracts
375	Exploring the potential effect of HMG-CoA reductase inhibiton and Angiotensin receptor blockade on vascular function in rheumatoid arthritis	Indian Journal of Rheumatology		excluded by screening titles and abstracts
376	Effect of atorvastatin on lipid profile and carotid intima media thickness (cIMT) in children with refractory nephrotic syndrome: A randomized double blind, placebo controlled, trial	Pediatric Nephrology	10.1007/s00467-016-3466-6	excluded by screening titles and abstracts
377	Rosuvastatin dose-dependently improves flow-mediated dilation, but reduces adiponectin levels and insulin sensitivity in hypercholesterolemic patients	Journal of the American College of Cardiology		excluded by screening titles and abstracts
378	Dapagliflozin provides multiple ultrasonic-evaluated antiatherosclerotic effects independent of diabetic improvement for type-2 diabetics with coronary artery disease receiving statin or sartan	Circulation		excluded by screening titles and abstracts
379	Rosuvastatin dose-dependently improves flow-mediated dilation, but reduces adiponectin levels and insulin sensitivity in hypercholesterolemic patients	Circulation		excluded by screening titles and abstracts
380	Rosuvastatin dose-dependently improves flow-mediated dilation, but reduces adiponectin levels and insulin sensitivity in hypercholesterolemic patients	International Journal of Cardiology	10.1016/j.ijcard.2016.08.051	excluded by screening titles and abstracts
381	Prediction of Wound Healing in Diabetic Foot Ulcers: an Observational Study in Tertiary Hospital in Indonesia	Acta medica Indonesiana		excluded by screening titles and abstracts
382	Spontaneous coronary artery dissection: A case report and brief review of literature	Cardiology (Switzerland)	10.1159/000477751	excluded by screening titles and abstracts
383	The combination therapy of fenofibrate and ezetimibe improved lipid profile and vascular function compared with statins in patients with type 2 diabetes	Journal of Atherosclerosis and Thrombosis	10.5551/jat.39446	excluded by screening titles and abstracts
384	Moderate-dose atorvastatin improves arterial endothelial function in patients with angina pectoris & normal coronary angiogram: A pilot study	Archives of Medical Science	10.5114/aoms.2017.68238	excluded by screening titles and abstracts
385	Amlodipine/atorvastatin has an effect on vascular function and normal lipid levels	Biomedical Research (India)		excluded by screening titles and abstracts
386	The effect of treatments for rheumatoid arthritis on endothelial dysfunction evaluated by flow-mediated vasodilation in patients with rheumatoid arthritis	Current Vascular Pharmacology	10.2174/1570161114666161013113457	excluded by screening titles and abstracts
387	Effects of rosuvastatin on pentraxin 3 level and platelet aggregation rate in elderly patients with acute myocardial infarction undergoing elective interventional therapy: A double-blind controlled study	European Review for Medical and Pharmacological Sciences	10.26355/EURREV_201708_13292	excluded by screening titles and abstracts
388	Impaired endothelial function and arterial stiffness in patients with type 2 diabetes — The effect of a very low-dose combination of fluvastatin and valsartan	Journal of Diabetes and its Complications	10.1016/j.jdiacomp.2016.12.002	excluded by screening titles and abstracts
389	Endothelium-dependent vasodilation is related to the occurrence of cortical brain infarcts at MR imaging: The Prospective Investigation of the Vasculature in Uppsala Seniors (PIVUS) study	Clinical Physiology and Functional Imaging	10.1111/cpf.12285	excluded by screening titles and abstracts
390	Risk of re-dissection in segmental arterial mediolysis	Journal of the American College of Cardiology	10.1016/S0735-1097(17)35459-1	excluded by screening titles and abstracts
391	The effects of atorvastatin and rosuvastatin treatment on endothelial dysfunction among patients with hyperlipidemia	American Journal of Cardiology		excluded by screening titles and abstracts
392	Rosuvastatin dose-dependently improves flow-mediated dilation, but reduces adiponectin levels and insulin sensitivity in hypercholesterolemic patients	European Journal of Heart Failure	10.1002/ejhf.833	excluded by screening titles and abstracts
393	Statin therapy does not significantly alter microvascular function in uncomplicated hypertension	Journal for Vascular Ultrasound	10.1177/154431671704100202	excluded by screening titles and abstracts
394	Endothelial dysfunction in systemic lupus erythematosus-a case-control study and an updated meta-analysis and meta-regression	Annals of the Rheumatic Diseases	10.1136/annrheumdis-2017-eular.4350	excluded by screening titles and abstracts
395	Rosuvastatin improves nitric oxide and endothelial function and suppresses inflammatory disease activity in ankylosing spondylitis	Annals of the Rheumatic Diseases	10.1136/annrheumdis-2017-eular.5062	excluded by screening titles and abstracts
396	An intervention to serum triglyceride improves the quality of lipoprotein and endothelial function in patients with type 2 diabetes	Diabetes		excluded by screening titles and abstracts
397	Rosuvastatin dose-dependently improves flow-mediated dilation, but reduces adiponectin levels and insulin sensitivity in hypercholesterolemic patients	European Heart Journal	10.1093/eurheartj/ehx502.P5314	excluded by screening titles and abstracts
398	Optimal cut-off level of low-density lipoprotein cholesterol for normal vascular function in a general population	European Heart Journal	10.1093/eurheartj/ehx502.P3450	excluded by screening titles and abstracts
399	The effects of treatment with atorvastatin versus rosuvastatin on endothelial dysfunction in patients with hyperlipidaemia	Cardiovascular Journal of Africa	10.5830/CVJA-2018-008	excluded by screening titles and abstracts
400	Marine N-3 fatty acid supplementation reduces plasma triglycerides and improves flow mediated dilatation in renal transplant recipients	Nephrology Dialysis Transplantation	10.1093/ndt/gfy104.SP744	excluded by screening titles and abstracts
401	Improved endothelial function after short-term therapy with evolocumab	Journal of Clinical Lipidology	10.1016/j.jacl.2018.02.004	excluded by screening titles and abstracts
402	Amelioration of inflammatory disease activity and vascular inflammation with HMGCOA reductase inhibition and angiotensin receptor blockade in rheumatoid arthritis	Annals of the Rheumatic Diseases	10.1136/annrheumdis-2018-eular.5605	excluded by screening titles and abstracts
403	Fixed dose combination of simvastatin and fenofibrate versus high dose rosuvastatin in hypertriglyceridemia	Atherosclerosis Supplements	10.1016/j.atherosclerosissup.2018.04.404	excluded by screening titles and abstracts
404	International Symposium on Atherosclerosis, ISA 2018	Atherosclerosis Supplements		excluded by screening titles and abstracts
405	Rosuvastatin dose-dependently improves flow-mediated dilation, but reduces adiponectin levels and insulin sensitivity in hypercholesterolemic patients	Atherosclerosis Supplements		excluded by screening titles and abstracts
406	Improvement of arterial wall characteristics and possible improvement of cardiovascular prevention with very low-dose fluvastatin and valsartan	European Journal of Preventive Cardiology		excluded by screening titles and abstracts
407	Moderate-dose atorvastatin improves arterial endothelial function in patients with angina pectoris and normal coronary angiogram: A pilot study	European Journal of Preventive Cardiology		excluded by screening titles and abstracts
408	Interaction of statin therapy to angiotensin ii receptor type 1 blockers in erectile dysfunction patients. effect on endothelial function and aortic stiffness	European Heart Journal	10.1093/eurheartj/ehy565.P2289	excluded by screening titles and abstracts
409	Impact of decreased insulin resistance by ezetimibe on postprandial lipid profiles and endothelial functions in obese, non-diabetic-metabolic syndrome patients with coronary artery disease	Heart and Vessels	10.1007/s00380-018-1319-x	excluded by screening titles and abstracts
410	The Effect of Atorvastatin on Vascular Function and Structure in Young Adult Survivors of Childhood Cancer: A Randomized, Placebo-Controlled Pilot Clinical Trial	Journal of Adolescent and Young Adult Oncology	10.1089/jayao.2017.0075	excluded by screening titles and abstracts
411	Fixed Dose Combination Of Simvastatin And Fenofibrate Versus High Dose Rosuvastatin In Hypertriglyceridemia	Atherosclerosis	10.1016/j.atherosclerosis.2019.06.625	excluded by screening titles and abstracts
412	Association between single nucleotide polymorphism gen SLCO1B1 and simvastatin pleiotropic effect measured by endothelial function parameter flow mediated dilation	European Heart Journal, Supplement	10.1093/eurheartj/suz182	excluded by screening titles and abstracts
413	The effect of atorvastatin on microvascular endothelial function and raynaud phenomenon in early diffuse scleroderma: Results of the “tamer”' study	Arthritis and Rheumatology	10.1002/art.41108	excluded by screening titles and abstracts
414	Neuronal nitric oxide sintetase polymorphism increases sympathetic activity and recurrent cardiovascular events after myocardial infarction	European Heart Journal	10.1093/eurheartj/ehz745.1008	excluded by screening titles and abstracts
415	Effects of Simvastatin on Augmentation Index Are Transient: Outcomes From a Randomized Controlled Trial	Journal of the American Heart Association	10.1161/JAHA.118.009792	excluded by screening titles and abstracts
416	Rationale and design of the expanded combination of evolocumab plus empagliflozin in diabetes: EXCEED-BHS3 trial	Therapeutic Advances in Chronic Disease	10.1177/2040622320959248	excluded by screening titles and abstracts
417	Improvement of endothelial dysfunction is mediated through reduction of remnant lipoprotein after statin therapy in patients with coronary artery disease	Journal of Cardiology	10.1016/j.jjcc.2019.08.006	excluded by screening titles and abstracts
418	INVESTIGATION OF CIRCULATING PCSK9, SYSTEMICALLY ALTERED PATHWAYS AND IMPAIRED VASCULAR HEALTH IN PSORIASIS	Journal of the American College of Cardiology	10.1016/S0735-1097(20)32843-6	excluded by screening titles and abstracts
419	Discrepancy Between Fasting Flow-Mediated Dilation and Parameter of Lipids in Blood: A Randomized Exploratory Study of the Effect of Omega-3 Fatty Acid Ethyl Esters on Vascular Endothelial Function in Patients With Hyperlipidemia	Advances in Therapy	10.1007/s12325-020-01286-1	excluded by screening titles and abstracts
420	Epidemiology of FMD: A review of The Salford experience	Nephrology Dialysis Transplantation	10.1093/ndt/gfaa142.P0163	excluded by screening titles and abstracts
421	Endothelial function improvement in patients with familial hypercholesterolemia receiving PCSK-9 inhibitors on top of maximally tolerated lipid lowering therapy	Thrombosis Research	10.1016/j.thromres.2020.07.049	excluded by screening titles and abstracts
422	Effectiveness of Atorvastatin in the Treatment of Asymptomatic Heart Failure After Myocardial Infarction: A Clinical Study	Advances in Therapy	10.1007/s12325-020-01441-8	excluded by screening titles and abstracts
423	Vascular Effects of ACE (Angiotensin-Converting Enzyme) Inhibitors and Statins in Adolescents With Type 1 Diabetes	Hypertension	10.1161/HYPERTENSIONAHA.120.15721	excluded by screening titles and abstracts
424	Low levels of low-density lipoprotein cholesterol and endothelial function in subjects without lipid-lowering therapy	Journal of Clinical Medicine	10.3390/jcm9123796	excluded by screening titles and abstracts
425	The effect of atorvastatin + aspirin on the endothelial function differs with age in patients with hiv: A case-control study	Arquivos Brasileiros de Cardiologia	10.36660/abc.20190844	excluded by screening titles and abstracts
426	Beneficial metabolic effect of a nutraceuticals combination (Monacolin k, yeasted red rice, polyphenolic extract of annurca apple and berberine) on acquired hypercholesterolemia: A prospective analysis	Metabolites	10.3390/metabo11040223	excluded by screening titles and abstracts
427	DIFFERENCES IN BASELINE DEMOGRAPHICS AND CLINICAL OUTCOMES BETWEEN MEN AND WOMEN WITH SPONTANEOUS CORONARY ARTERY DISSECTION	Journal of the American College of Cardiology	10.1016/S0735-1097(21)01397-8	excluded by screening titles and abstracts
428	Acute and Long Term Effects of a Nutraceutical Combination on Lipid Profile, Glucose Metabolism and Vascular Function in Patients with Dyslipidaemia with and Without Cigarette Smoking	High Blood Pressure and Cardiovascular Prevention	10.1007/s40292-021-00468-4	excluded by screening titles and abstracts
429	Improvement of retinal microvascular function after initiation of lipid-lowering therapy with PCSK9 inhibitors-an observational study	European Heart Journal	10.1093/eurheartj/ehab724.3363	excluded by screening titles and abstracts
430	Arterial function in preadolescent children following kawasaki disease: A systematic review	Archives of Disease in Childhood	10.1136/archdischild-2021-rcpch.615	excluded by screening titles and abstracts
431	VERTEBRAL ARTERY DISSECTION AND INCIDENTAL FINDING OF FIBROMUSCULAR DYSPLASIA: A CASE REPORT	Chest	10.1016/j.chest.2021.07.829	excluded by screening titles and abstracts
432	Lipoprotein-associated phospholipase A2 levels, endothelial dysfunction and arterial stiffness in patients with stable coronary artery disease	Lipids in Health and Disease	10.1186/s12944-021-01438-4	excluded by screening titles and abstracts
433	Improved arterial stiffness, endothelial function and peripheral microcirculation under PCKS9 inhibitor therapy in patients with hypercholesterolemia	Vasa - European Journal of Vascular Medicine	10.1024/0301-1526/a001037	excluded by screening titles and abstracts
434	PROPROTEIN CONVERTASE SUBTILISIN/KEXIN TYPE 9 IN A COHORT OF PRIMARY SJÖGREN'S SYNDROME PATIENTS: A NOVEL MARKER OF DISEASE ACTIVITY?	Clinical and Experimental Rheumatology	10.55563/clinexprheumatol/pt3syo	excluded by screening titles and abstracts
435	Association between single nucleotide polymorphism SLCO1B1 gene and simvastatin pleiotropic effects measured through flow-mediated dilation endothelial function parameters	Therapeutic Advances in Cardiovascular Disease	10.1177/17539447221132367	excluded by screening titles and abstracts
436	Characteristics and Outcomes of Recurrent Spontaneous Coronary Artery Dissection (SCAD) – A Single Centre Experience	Heart Lung and Circulation	10.1016/j.hlc.2022.06.322	excluded by screening titles and abstracts
437	Atorvastatin Reduces Circulating S100A12 Levels in Patients with Carotid Atherosclerotic Plaques-A Link with Plaque Inflammation	Journal of Atherosclerosis and Thrombosis	10.5551/jat.61630	excluded by screening titles and abstracts
438	Atherosclerotic Renovascular Disease: A KDIGO (Kidney Disease: Improving Global Outcomes) Controversies Conference	American Journal of Kidney Diseases	10.1053/j.ajkd.2021.06.025	excluded by screening titles and abstracts
439	Abacavir antiretroviral therapy and indices of subclinical vascular disease in persons with HIV	PLoS ONE	10.1371/journal.pone.0264445	excluded by screening titles and abstracts
440	EXPANDED COMBINATION OF EVOLOCUMAB PLUS EMPAGLIFLOZIN IN DIABETES: A RANDOMIZED CONTROLLED TRIAL	Journal of the American College of Cardiology	10.1016/S0735-1097(22)02468-8	excluded by screening titles and abstracts
441	IMPROVEMENT of ENDOTHELIAL DYSFUNCTION and INFLAMMATION in ANKYLOSING SPONDYLITIS: IMPROVE-AS STUDY	Annals of the Rheumatic Diseases	10.1136/annrheumdis-2022-eular.3941	excluded by screening titles and abstracts
442	CARDIOVASCULAR OUTCOMES in PREVENTION RANDOMIZED CONTROLLED TRIALS in PATIENTS with INFLAMMATORY ARTHRITIS: A SYSTEMATIC REVIEW	Annals of the Rheumatic Diseases	10.1136/annrheumdis-2022-eular.1256	excluded by screening titles and abstracts
443	SCAD: CAN IMPROVED INTERVENTIONS LEAD TO BETTER OUTCOMES FOR WOMEN?	Journal of General Internal Medicine	10.1007/s11606-022-07653-8	excluded by screening titles and abstracts
444	Effect of alirocumab added to high-Intensity statin therapy on endothelial function in patients with acute myocardial infarction: A sub-study of the randomized placebo-controlled PACMAN-AMI trial	European Heart Journal	10.1093/eurheartj/ehac544.1398	excluded by screening titles and abstracts
445	PCSK-9-inhibitor therapy improves endothelial function in high-risk patients with cardiovascular disease	European Heart Journal	10.1093/eurheartj/ehac544.2674	excluded by screening titles and abstracts
446	Evolocumab Alters Vascular Function in Patients With Cardiovascular Disease	Circulation	10.1161/circ.146.suppl_1.13958	excluded by screening titles and abstracts
447	Factors associated with recurrent spontaneous coronary artery dissection: A systematic review and meta-analysis	Coronary Artery Disease	10.1097/MCA.0000000000001168	excluded by screening titles and abstracts
448	Smoking and diabetes attenuate beneficial effects of PSCK9 inhibitors on arterial wall properties in patients with very high lipoprotein (a) levels	Atherosclerosis Plus	10.1016/j.athplu.2022.07.001	excluded by screening titles and abstracts
449	Evolocumab on top of empagliflozin improves endothelial function of individuals with diabetes: randomized active-controlled trial	Cardiovascular Diabetology	10.1186/s12933-022-01584-8	excluded by screening titles and abstracts
450	PCSK-9-INHIBITOR THERAPY IMPROVES ENDOTHELIAL FUNCTION IN HIGH-RISK PATIENTS WITH CARDIOVASCULAR DISEASE	Journal of Hypertension		excluded by screening titles and abstracts
451	A Turning point in Ankylosing Spondylitis: Improvement of Endothelial Dysfunction and Inflammation in Ankylosing Spondylitis: IMPROVE-AS study	International Journal of Rheumatic Diseases	10.1111/1756-185X.14505	excluded by screening titles and abstracts
452	GETTING DOWN TO THE HEART OF IT: A CASE REPORT OF SPONTANEOUS CORONARY ARTERY DISSECTION (SCAD)	Critical Care Medicine	10.1097/01.ccm.0000906532.10486.16	excluded by screening titles and abstracts
453	Renovascular Hypertension with Progressive Atherosclerotic Renal Artery Stenosis in an Elderly Patient with Known Fibromuscular Dysplasia: A Case Report	American Journal of Case Reports	10.12659/AJCR.939881	excluded by screening titles and abstracts
454	Lactate dehydrogenase is associated with flow-mediated dilation in hypertensive patients	Scientific reports	10.1038/s41598-023-27614-3	excluded by screening titles and abstracts
455	Study protocol of a randomized control trial investigating the effects of exercise on endothelial function and pulse wave velocity in the prevention of cardiovascular disease in statin and non-statin users	Artery Research	10.1007/s44200-022-00028-8	excluded by screening titles and abstracts
456	The impact of statin therapy on in-hospital prognosis and endothelial function of patients at high-to-very high cardiovascular risk admitted for COVID-19	Journal of Medical Virology	10.1002/jmv.28678	excluded by screening titles and abstracts
457	EFFECTS OF PCSK-9 INHBITORS ON ARTERIAL STRUCTURE AND FUNCTION: RELIMINARY RESULTS	European Heart Journal, Supplement	10.1093/eurheartjsupp/suad111.275	excluded by screening titles and abstracts
458	Olive extract enriched with hydroxytyrosol improves cardiac and vascular function in patients with stable coronary artery disease: a double-blind, placebo-controlled trial	European Heart Journal Cardiovascular Imaging	10.1093/ehjci/jead119.162	excluded by screening titles and abstracts
459	EFFECTS OF PCSK-9 INHBITORS ON ARTERIAL STRUCTURE AND FUNCTION: PRELIMINARY RESULTS	Journal of Hypertension	10.1097/01.hjh.0000942220.02590.9f	excluded by screening titles and abstracts
460	PREDICTION OF ATHEROSCLEROSIS DEVELOPMENT AND MODIFICATION OF ITS RISK FACTORS IN PATIENTS WITH SYSTEMIC LUPUS ERYTHEMATOSUS	Journal of Hypertension	10.1097/01.hjh.0000940208.99079.45	excluded by screening titles and abstracts
461	Chronic PCSK9 inhibitor therapy leads to sustained improvements in endothelial function, arterial stiffness, and microvascular function	Microvascular Research	10.1016/j.mvr.2023.104513	excluded by screening titles and abstracts
462	Association of hydroxytyrosol enriched olive oil with vascular function in chronic coronary disease	European Journal of Clinical Investigation	10.1111/eci.13983	excluded by screening titles and abstracts
463	Flow-mediated dilation after treatments of fixed dose combination of simvastatin and fenofibrate versus high dose rosuvastatin in hypertriglyceridemia	Atherosclerosis	10.1016/j.atherosclerosis.2023.06.520	excluded by screening titles and abstracts
464	Smoking and diabetes attenuate beneficial effects of PSCK9 inhibitors on arterial wall properties in patients with high lipoprotein (a) levels	Atherosclerosis	10.1016/j.atherosclerosis.2023.06.736	excluded by screening titles and abstracts
465	The impact of statin therapy on in-hospital prognosis and endothelial function of patients at high-to-very high cardiovascular risk admitted for COVID-19	Atherosclerosis	10.1016/j.atherosclerosis.2023.06.688	excluded by screening titles and abstracts
466	The highest dose of pitavastatin significantly decreased inflammatory cytokines and coronary neointimal hyperplasia during the 12-month follow-up in type 2 diabetic patients	Atherosclerosis	10.1016/j.atherosclerosis.2023.06.611	excluded by screening titles and abstracts
467	A PROBLEM IN THE MAIN STREET: SPONTANEOUS CORONARY ARTERY DISSECTION IN THE LEFT MAIN	Chest	10.1016/j.chest.2023.07.507	excluded by screening titles and abstracts
468	The addition of evolocumab to maximal tolerated statin therapy improves walking performance in patients with peripheral arterial disease and intermittent claudication (Evol-PAD study)	Cardiovascular Revascularization Medicine	10.1016/j.carrev.2023.04.020	excluded by screening titles and abstracts
469	Olive extract enriched with hydroxytyrosol improves cardiac and vascular function in patients with stable coronary artery disease: a double-blind, placebo-controlled trial	European Heart Journal	10.1093/eurheartj/ehad655.2031	excluded by screening titles and abstracts
470	Effects of PCSK-9 inhibitors on arterial structure and function: preliminary results	European Heart Journal	10.1093/eurheartj/ehad655.2068	excluded by screening titles and abstracts
471	Treatment With PCSK9 Inhibitors Influence miRNAs Expression and Changes of Arterial Wall Properties	Circulation	10.1161/circ.148.suppl_1.16485	excluded by screening titles and abstracts
472	Predictors of functional and morphological arterial wall properties in coronary artery disease patients with increased lipoprotein (a) levels before and after treatment with proprotein convertase subtilisin-kexin type 9 inhibitors	Cardiovascular Ultrasound	10.1186/s12947-023-00313-9	excluded by screening titles and abstracts
473	Statin Therapy and Flow-Mediated Dilation: A Systematic Review and Dose-Response Meta-Analysis Using the GRADE of Data from Randomized Controlled Trials	Current hypertension reviews	10.2174/0115734021280797240212091416	excluded by screening titles and abstracts
474	Effect of evolocumab in patients with chronic limb threatening ischemia (Evol-CLI study)	Cardiovascular Revascularization Medicine	10.1016/j.carrev.2024.10.006	excluded by screening titles and abstracts
